# Supplementary material for: 3-Ethyl-4-[(E)-2-methyl­benzyl­idene­amino]-1H-1,2,4-triazole-5(4H)-thione
Source: Acta Crystallogr Sect E Struct Rep Online. 2008 Jul 5;64(Pt 8):o1400. doi: 10.1107/S1600536808019867 (PMC2962033; doi:10.1107/S1600536808019867)
Supplement: Supplementary file 2 [file e-64-o1400-Isup2.hkl]

#
# h,k,l, Fc-squared, Fo-squared, sigma(Fo-squared) and status flag
#
data_I
_shelx_title ' P in P2(1)/n'
_shelx_refln_list_code          4
_shelx_F_calc_maximum      100.68
_exptl_crystal_F_000       520.00
_reflns_d_resolution_high  0.7682
 
loop_
 _symmetry_equiv_pos_as_xyz
 'x, y, z'
 '-x+1/2, y+1/2, -z+1/2'
 '-x, -y, -z'
 'x-1/2, -y-1/2, z-1/2'
 
_cell_length_a     7.7255
_cell_length_b    15.4113
_cell_length_c    10.6853
_cell_angle_alpha  90.000
_cell_angle_beta  101.032
_cell_angle_gamma  90.000
 
_shelx_F_squared_multiplier     1.000
 
loop_
 _refln_index_h
 _refln_index_k
 _refln_index_l
 _refln_F_squared_calc
 _refln_F_squared_meas
 _refln_F_squared_sigma
 _refln_observed_status
   2   0   0      715.16      665.06     19.05 o
   4   0   0     1922.25     1929.30     34.55 o
   6   0   0      192.75      198.83     10.57 o
   8   0   0      268.55      256.43     17.43 o
   1   1   0      235.69      225.98      6.32 o
   2   1   0     1421.03     1366.52     17.16 o
   3   1   0      131.31      124.70      3.63 o
   4   1   0      675.26      684.35      9.59 o
   5   1   0      669.66      677.77     10.05 o
   6   1   0        0.03       -0.39      1.70 o
   7   1   0      240.29      250.99      8.58 o
   8   1   0       11.84       10.19      3.80 o
   9   1   0       44.93       30.51      6.10 o
   0   2   0     3030.13     2847.43     41.71 o
   1   2   0       35.16       27.23      3.12 o
   2   2   0     2161.99     2072.42     23.22 o
   3   2   0      130.58      136.37      4.43 o
   4   2   0      208.87      263.71      5.53 o
   5   2   0      151.11      185.67      6.07 o
   6   2   0       43.77       41.71      3.52 o
   7   2   0      474.20      464.26     13.08 o
   8   2   0        1.89       -2.14      3.48 o
   9   2   0        0.95       -1.53      3.80 o
   1   3   0        6.87       -1.53      1.53 o
   2   3   0      541.89      577.72      8.73 o
   3   3   0      156.21      146.28      5.48 o
   4   3   0      125.93      165.75      4.62 o
   5   3   0      158.81      155.03      5.91 o
   6   3   0      545.96      507.47     10.48 o
   7   3   0      242.25      259.54     11.12 o
   8   3   0        3.37        2.16      3.31 o
   9   3   0       32.03       31.64      5.73 o
   0   4   0      179.85      221.66     11.26 o
   1   4   0      230.82      239.56      8.45 o
   2   4   0     2633.13     2481.43     20.15 o
   3   4   0     1833.51     1931.44     17.11 o
   4   4   0      144.62      138.54      4.64 o
   5   4   0       23.64       25.10      4.21 o
   6   4   0      753.13      709.62     15.57 o
   7   4   0      148.75      144.14      8.27 o
   8   4   0        5.84       -2.98      3.46 o
   9   4   0        0.12        7.86      4.48 o
   1   5   0      370.39      357.97      9.12 o
   2   5   0       23.93       20.22      2.19 o
   3   5   0      229.47      246.81      5.75 o
   4   5   0      793.79      785.88     11.57 o
   5   5   0     1103.21     1175.03     20.73 o
   6   5   0       11.64       10.57      2.98 o
   7   5   0      581.54      580.19     14.54 o
   8   5   0        2.50        6.47      3.81 o
   9   5   0       46.56       47.62      9.80 o
   0   6   0     1884.73     1854.70     28.62 o
   1   6   0      258.83      284.93      5.50 o
   2   6   0     2571.23     2668.17     30.64 o
   3   6   0      574.32      574.44      9.10 o
   4   6   0      518.70      531.62     10.60 o
   5   6   0       23.26       26.90      3.43 o
   6   6   0       31.92       36.94      4.40 o
   7   6   0        0.11       -0.42      3.09 o
   8   6   0        0.02       -2.47      3.23 o
   9   6   0        7.15        5.25      4.94 o
   1   7   0      111.99      137.36      3.96 o
   2   7   0      326.33      337.84      9.96 o
   3   7   0      753.77      754.32     10.90 o
   4   7   0      117.52      103.70      5.59 o
   5   7   0      271.97      269.86      9.37 o
   6   7   0      174.63      160.80      8.41 o
   7   7   0      224.78      232.32     10.63 o
   8   7   0        8.63        6.22      4.03 o
   9   7   0      118.79      138.15     11.33 o
   0   8   0     3276.28     3374.15     36.46 o
   1   8   0     1399.67     1444.42     14.05 o
   2   8   0      275.72      230.75      5.31 o
   3   8   0      142.04      156.29      5.91 o
   4   8   0        4.76        8.93      2.49 o
   5   8   0      363.71      317.71     10.21 o
   6   8   0        3.76        0.85      2.77 o
   7   8   0        8.46        2.55      3.10 o
   8   8   0      132.38      148.74     10.03 o
   9   8   0        9.61        8.34      4.99 o
   1   9   0      321.31      361.98      6.93 o
   2   9   0      247.84      234.77      6.74 o
   3   9   0        0.05        3.38      2.09 o
   4   9   0       42.72       41.04      4.51 o
   5   9   0       82.33       75.21      5.93 o
   6   9   0       54.91       50.15      5.35 o
   7   9   0       22.07       25.82      4.72 o
   8   9   0        0.40        3.06      4.22 o
   0  10   0     1823.15     1767.98     21.52 o
   1  10   0        2.16        1.88      1.66 o
   2  10   0       17.12       15.51      2.27 o
   3  10   0      134.02      125.85      7.06 o
   4  10   0       45.90       51.48      5.35 o
   5  10   0      105.71       88.54      7.24 o
   6  10   0        7.49        6.72      3.34 o
   7  10   0        3.43        3.84      3.90 o
   8  10   0        1.20        0.42      4.35 o
   1  11   0       92.44       94.21      4.59 o
   2  11   0      191.82      200.97      6.65 o
   3  11   0       76.43       77.08      6.16 o
   4  11   0        3.57        2.11      2.92 o
   5  11   0      402.21      363.43     12.74 o
   6  11   0      196.46      185.73     11.83 o
   7  11   0      149.67      160.92     16.30 o
   8  11   0       21.25       26.76      7.17 o
   0  12   0      724.84      720.43     17.97 o
   1  12   0       26.10       21.94      2.93 o
   2  12   0     2714.15     2597.64     25.36 o
   3  12   0        0.02       -0.83      2.58 o
   4  12   0       96.35      100.77      7.63 o
   5  12   0        6.30        0.71      3.23 o
   6  12   0       14.70        7.92      4.20 o
   7  12   0        0.00       -3.90      3.90 o
   1  13   0       12.03       12.04      3.52 o
   2  13   0       35.11       28.18      3.96 o
   3  13   0       11.64       10.98      3.57 o
   4  13   0      142.90      140.14      9.01 o
   5  13   0       43.60       44.91      5.97 o
   6  13   0       20.62       24.83      5.44 o
   7  13   0       80.18       77.59      8.68 o
   0  14   0       20.59       12.24      4.52 o
   1  14   0      156.52      165.35      7.97 o
   2  14   0        0.10       -0.57      2.39 o
   3  14   0        3.70        2.00      3.10 o
   4  14   0        2.00        2.81      4.07 o
   5  14   0       92.64      101.28      9.74 o
   6  14   0        1.57       -0.31      4.28 o
   7  14   0        0.42        7.52      5.90 o
   1  15   0        0.20       -0.23      2.76 o
   2  15   0       14.04       10.11      3.42 o
   3  15   0       96.12       84.57     10.27 o
   4  15   0       83.38       86.44     13.19 o
   5  15   0       33.76       25.39      7.43 o
   6  15   0       36.88       36.15      6.65 o
   0  16   0      130.70      129.98     24.07 o
   1  16   0       86.29       96.79      7.02 o
   2  16   0       23.18       12.88      5.82 o
   3  16   0       37.81       34.84      6.14 o
   4  16   0        4.37        7.49      5.02 o
   5  16   0        8.98       10.65      5.16 o
   1  17   0        3.39        0.59      4.13 o
   2  17   0       10.20        6.44      4.50 o
   3  17   0       21.82       17.17      5.60 o
   4  17   0       17.61       19.42      7.13 o
   5  17   0      111.25      121.23     13.18 o
   0  18   0      126.52      148.09     13.99 o
   1  18   0        7.15        2.32      4.37 o
   2  18   0       83.46       88.02      9.36 o
   3  18   0       36.96       19.93      8.68 o
   4  18   0       28.73       35.32      8.83 o
   1  19   0        0.23        5.40      4.07 o
   2  19   0        5.53       18.89      6.22 o
   3  19   0       25.28       22.55      6.81 o
   0  20   0       52.74       57.51     11.82 o
  -9   0   1      173.92      194.35     25.64 o
  -7   0   1      501.51      495.37     17.27 o
  -5   0   1      116.08      121.12      7.72 o
  -3   0   1      188.73      178.46     15.96 o
   1   0   1      532.04      542.76     14.51 o
   3   0   1     2746.89     2648.89     29.78 o
   5   0   1      684.92      670.10     14.61 o
   7   0   1       27.01       22.02      5.35 o
   9   0   1       14.18       31.07     10.48 o
  -9   1   1        0.73        5.50      4.75 o
  -8   1   1        1.92       -2.56      2.56 o
  -7   1   1      460.96      449.65     11.53 o
  -6   1   1       43.99       44.24      3.87 o
  -5   1   1      132.96      132.39      5.22 o
  -4   1   1     3183.11     3211.73     25.93 o
  -3   1   1       90.28       87.33      3.80 o
  -2   1   1     4801.11     4762.99     40.19 o
   1   1   1     9577.29     8700.60     81.02 o
   2   1   1        3.71        7.12      5.35 o
   3   1   1      533.91      577.13      8.98 o
   4   1   1        9.40        4.81      1.44 o
   5   1   1      460.41      456.78      8.45 o
   6   1   1      128.44      126.24      6.03 o
   7   1   1      113.30      121.81      6.33 o
   8   1   1      170.41      178.23     14.47 o
   9   1   1       22.74       34.71      6.42 o
  -9   2   1       42.81       46.95      5.85 o
  -8   2   1        3.42        1.37      3.04 o
  -7   2   1       47.25       64.23      5.14 o
  -6   2   1      139.89      143.82      6.18 o
  -5   2   1      152.11      145.84      5.02 o
  -4   2   1       31.32       34.96      3.14 o
  -3   2   1      179.18      203.23      5.48 o
  -2   2   1      197.25      202.90      5.69 o
  -1   2   1      113.75      125.39      4.54 o
   0   2   1     8252.03     7938.49     73.16 o
   1   2   1       58.09      106.85      4.13 o
   2   2   1       24.01       23.63      2.00 o
   3   2   1     2862.44     2794.96     21.42 o
   4   2   1        5.35        2.07      1.31 o
   5   2   1      985.61      910.12     12.09 o
   6   2   1       85.46       99.00      5.19 o
   7   2   1       45.07       61.77      6.30 o
   8   2   1        0.46       -3.31      3.42 o
   9   2   1        5.08       -0.86      4.04 o
  -9   3   1       18.54       19.36      5.38 o
  -8   3   1       22.73       22.40      4.26 o
  -7   3   1       98.45      118.26      7.35 o
  -6   3   1       65.22       58.17      4.46 o
  -5   3   1       89.01       96.07      4.93 o
  -4   3   1        6.65       -0.55      1.20 o
  -3   3   1        7.03        1.51      1.53 o
  -2   3   1     6950.35     6756.32     44.08 o
  -1   3   1        7.71       11.89      2.78 o
   0   3   1      197.58      216.64      6.90 o
   1   3   1       35.93       48.37      3.51 o
   2   3   1      277.43      320.66      7.50 o
   3   3   1      167.66      184.57      5.25 o
   4   3   1        4.22       10.61      1.80 o
   5   3   1       12.61        7.87      1.92 o
   6   3   1       83.72       86.91      6.16 o
   7   3   1      210.40      220.03     11.38 o
   8   3   1       16.50       11.94      6.35 o
   9   3   1        0.33       -5.53      5.63 o
  -9   4   1      109.84      110.37      9.36 o
  -8   4   1      138.94      143.65     11.43 o
  -7   4   1       53.15       61.27      5.77 o
  -6   4   1       48.85       56.17      4.92 o
  -5   4   1      160.12      142.09      5.69 o
  -4   4   1       41.54       47.16      2.99 o
  -3   4   1       21.08       18.75      3.00 o
  -2   4   1      318.29      310.91      6.51 o
  -1   4   1      545.30      475.65     11.50 o
   0   4   1     1150.52     1109.45     18.75 o
   1   4   1     1149.92     1188.98     16.83 o
   2   4   1      113.34       91.16      3.72 o
   3   4   1      140.76      111.70      4.67 o
   4   4   1      484.16      520.05      9.37 o
   5   4   1      365.63      376.82      9.53 o
   6   4   1       54.04       50.78      4.92 o
   7   4   1      632.11      637.88     17.73 o
   8   4   1       31.59       40.56      6.26 o
   9   4   1        3.73       -4.02      4.08 o
  -9   5   1        0.55       -4.13      4.13 o
  -8   5   1        4.07        7.83      4.02 o
  -7   5   1       23.01       13.10      3.95 o
  -6   5   1      279.47      270.71      9.56 o
  -5   5   1      199.73      219.10      7.88 o
  -4   5   1     1602.89     1516.21     16.02 o
  -3   5   1      749.28      779.82     11.31 o
  -2   5   1      410.12      399.75      9.27 o
  -1   5   1     1452.31     1455.64     20.27 o
   0   5   1     3011.11     3024.45     31.65 o
   1   5   1       86.71       99.18      3.95 o
   2   5   1      736.15      801.20      9.97 o
   3   5   1       20.75       24.23      3.83 o
   4   5   1       34.54       34.54      3.44 o
   5   5   1        0.37        0.61      2.11 o
   6   5   1      928.39      891.74     16.50 o
   7   5   1        0.88       -2.80      3.27 o
   8   5   1       91.13      112.75      9.39 o
   9   5   1        2.39       -1.04      4.28 o
  -9   6   1       67.48       81.37      8.59 o
  -8   6   1        3.87        0.63      3.63 o
  -7   6   1      486.74      473.51     21.07 o
  -6   6   1       23.42       18.65      3.47 o
  -5   6   1      259.75      273.63      8.77 o
  -4   6   1       35.81       30.48      3.36 o
  -3   6   1      200.30      252.28      6.67 o
  -2   6   1      171.60      214.41      6.12 o
  -1   6   1        3.13        8.87      1.46 o
   0   6   1      203.65      218.95      6.08 o
   1   6   1     2054.96     2071.43     16.22 o
   2   6   1        6.16        8.95      1.69 o
   3   6   1     1587.77     1482.51     16.04 o
   4   6   1       25.05       24.87      2.94 o
   5   6   1      744.75      751.39     13.16 o
   6   6   1      109.62      105.87      9.67 o
   7   6   1       81.42       97.22      7.55 o
   8   6   1       20.74       15.65      5.50 o
   9   6   1        1.07        1.47      4.05 o
  -9   7   1        0.00        0.43      5.85 o
  -8   7   1        2.37        9.13      5.04 o
  -7   7   1       12.99       14.34      3.77 o
  -6   7   1      341.07      321.74     10.59 o
  -5   7   1       25.07       34.99      4.47 o
  -4   7   1      397.71      398.59     13.42 o
  -3   7   1       89.00       99.41      6.08 o
  -2   7   1     1394.03     1283.49     16.36 o
  -1   7   1      302.71      335.07      6.66 o
   0   7   1       49.72       40.94      4.50 o
   1   7   1     1997.95     2088.65     17.03 o
   2   7   1      179.04      184.77      5.75 o
   3   7   1       45.26       46.79      4.83 o
   4   7   1     1014.03      988.55     14.30 o
   5   7   1       57.14       44.99      7.09 o
   6   7   1       16.90        8.81      3.19 o
   7   7   1        0.53       -2.20      3.08 o
   8   7   1       80.38       84.93      7.83 o
   9   7   1       33.69       35.05      7.32 o
  -9   8   1       79.30       77.05      8.55 o
  -8   8   1        2.35        9.59      4.27 o
  -7   8   1       13.47       16.44      4.04 o
  -6   8   1       10.12        8.68      3.05 o
  -5   8   1       41.29       34.74      3.99 o
  -4   8   1       41.51       37.58      5.39 o
  -3   8   1       29.93       45.33      4.32 o
  -2   8   1       11.23       18.12      1.95 o
  -1   8   1        5.61        7.36      2.54 o
   0   8   1      132.90      141.11      4.82 o
   1   8   1       72.46       94.11      3.57 o
   2   8   1       10.91        4.00      1.47 o
   3   8   1      527.69      517.65      9.59 o
   4   8   1       90.69      101.71      5.50 o
   5   8   1      266.50      272.90     15.42 o
   6   8   1       38.81       34.66      4.81 o
   7   8   1       26.60       25.02      7.51 o
   8   8   1        1.12       -1.25      3.80 o
  -8   9   1        1.12       -3.36      3.90 o
  -7   9   1        5.44        5.03      3.42 o
  -6   9   1       50.85       33.66      4.58 o
  -5   9   1      689.58      669.56     15.49 o
  -4   9   1      639.26      608.08     15.27 o
  -3   9   1       27.51       22.87      3.45 o
  -2   9   1      437.14      426.91      8.63 o
  -1   9   1      271.98      277.24      6.02 o
   0   9   1     1008.33     1115.28     17.66 o
   1   9   1        4.83        4.32      1.47 o
   2   9   1      125.75      124.73      4.53 o
   3   9   1        6.67        5.56      2.27 o
   4   9   1      167.92      146.45      7.32 o
   5   9   1       89.14       89.62      6.62 o
   6   9   1       12.94        4.81      3.24 o
   7   9   1        3.43        2.42      3.76 o
   8   9   1       14.61        6.29      4.45 o
  -8  10   1        1.05        9.07      4.73 o
  -7  10   1       51.30       49.73     11.55 o
  -6  10   1      166.68      175.79     10.16 o
  -5  10   1       42.03       34.86      7.74 o
  -4  10   1        2.24       -0.14      2.54 o
  -3  10   1       93.83       98.93      6.43 o
  -2  10   1       12.49       14.98      2.51 o
  -1  10   1      466.91      456.78      8.06 o
   0  10   1       88.05       85.57      7.01 o
   1  10   1      216.46      193.64      5.17 o
   2  10   1      457.72      432.69      8.14 o
   3  10   1      632.12      604.11     11.98 o
   4  10   1      387.97      364.08     11.32 o
   5  10   1      481.19      436.37     12.14 o
   6  10   1       64.04       67.87      6.50 o
   7  10   1        1.34        0.12      3.61 o
   8  10   1        5.46        2.83      4.19 o
  -8  11   1        2.47       -3.91      4.71 o
  -7  11   1       25.06       30.14      6.62 o
  -6  11   1      101.03       95.14      8.25 o
  -5  11   1      197.58      190.59      9.84 o
  -4  11   1      161.45      144.99      8.29 o
  -3  11   1      449.91      454.12     11.89 o
  -2  11   1     2261.67     2129.03     21.56 o
  -1  11   1      300.30      287.14      8.39 o
   0  11   1      112.72      138.58      5.91 o
   1  11   1       81.96       76.58      3.97 o
   2  11   1        5.96       10.38      2.31 o
   3  11   1      343.11      297.26     10.27 o
   4  11   1       43.20       39.29      5.43 o
   5  11   1        0.62        2.24      3.23 o
   6  11   1       94.18      121.64      8.67 o
   7  11   1        0.20        2.86      3.81 o
   8  11   1       49.90       56.74     10.14 o
  -8  12   1       34.34       20.58     15.89 o
  -7  12   1       30.93       33.44      6.81 o
  -6  12   1        0.04       -2.05      3.25 o
  -5  12   1       98.90       88.06      7.59 o
  -4  12   1       49.30       46.64      7.78 o
  -3  12   1      148.64      138.24      7.88 o
  -2  12   1       89.80       87.49      5.10 o
  -1  12   1       12.20       12.37      3.44 o
   0  12   1        0.22       -0.90      1.84 o
   1  12   1      410.96      412.06      8.61 o
   2  12   1       41.35       48.05      3.48 o
   3  12   1      211.93      223.40      9.71 o
   4  12   1       12.77       23.08      4.30 o
   5  12   1      137.44      159.92      9.91 o
   6  12   1       36.23       36.56      5.84 o
   7  12   1       19.06       17.42      5.39 o
  -7  13   1        0.26       -4.75      4.75 o
  -6  13   1        2.67        6.79      4.25 o
  -5  13   1       40.68       40.59      5.83 o
  -4  13   1      210.04      212.15     10.39 o
  -3  13   1       42.99       58.69      6.14 o
  -2  13   1      174.12      158.58      7.24 o
  -1  13   1        1.48        3.92      2.93 o
   0  13   1      160.89      168.23      7.07 o
   1  13   1      226.02      186.71      7.35 o
   2  13   1       47.50       44.24      3.78 o
   3  13   1      143.90      149.04      8.68 o
   4  13   1       82.59       70.41      6.79 o
   5  13   1        0.22        1.85      3.37 o
   6  13   1       11.07        7.70      4.27 o
   7  13   1       67.11       83.52      8.87 o
  -7  14   1       45.81       37.36      7.89 o
  -6  14   1        4.25       -0.74      4.48 o
  -5  14   1        8.94       12.18      4.49 o
  -4  14   1       12.50       12.86      4.22 o
  -3  14   1        7.72        1.28      3.74 o
  -2  14   1       78.72       76.12      6.33 o
  -1  14   1       10.07       12.36      3.49 o
   0  14   1       36.02       39.71      4.77 o
   1  14   1       41.51       52.74      4.82 o
   2  14   1        4.95        0.02      3.30 o
   3  14   1      270.09      274.87      9.63 o
   4  14   1      180.88      177.13     10.28 o
   5  14   1        9.59       12.75      5.26 o
   6  14   1        2.62       -1.27      4.09 o
  -6  15   1       72.70       82.60      9.98 o
  -5  15   1       30.38       20.50      5.32 o
  -4  15   1      100.08      104.39      8.58 o
  -3  15   1       15.51        5.58      6.62 o
  -2  15   1        0.03        1.89      3.36 o
  -1  15   1      144.01      133.56      7.65 o
   0  15   1      143.05      135.49      7.87 o
   1  15   1       93.29       91.20      6.85 o
   2  15   1        0.34       -2.58      2.58 o
   3  15   1        0.58        1.42      3.30 o
   4  15   1        1.59        2.72      4.08 o
   5  15   1        4.67        5.66      4.31 o
   6  15   1        1.03       -4.03      4.03 o
  -6  16   1       69.62       65.58     11.02 o
  -5  16   1        9.52        3.61      4.48 o
  -4  16   1        0.04       -5.40      5.40 o
  -3  16   1       22.00       14.44      6.34 o
  -2  16   1       36.43       38.70      6.09 o
  -1  16   1       10.23       13.92      3.59 o
   0  16   1        3.72        3.61      3.35 o
   1  16   1       57.24       64.79      9.21 o
   2  16   1      244.20      218.10     11.99 o
   3  16   1       41.92       45.74      6.65 o
   4  16   1       22.37       22.60      6.21 o
   5  16   1      156.15      180.48     11.73 o
  -5  17   1       58.57       70.15     13.76 o
  -4  17   1       32.82       26.40     10.59 o
  -3  17   1       77.12       86.07      8.78 o
  -2  17   1      164.77      192.71     12.01 o
  -1  17   1       29.33       31.87      4.96 o
   0  17   1       53.15       58.18      6.71 o
   1  17   1      171.45      183.32     11.26 o
   2  17   1        5.92        8.04      4.46 o
   3  17   1        2.34       -3.49      4.88 o
   4  17   1       27.33       28.34      7.81 o
   5  17   1        0.07       -1.57      6.42 o
  -4  18   1        1.55        3.22      8.20 o
  -3  18   1        7.28        3.52      5.00 o
  -2  18   1        0.25       -4.42      4.42 o
  -1  18   1       62.51       63.40     13.87 o
   0  18   1       16.14       23.22      4.82 o
   1  18   1       20.62       18.57      4.73 o
   2  18   1       36.10       29.42      6.84 o
   3  18   1       76.44       76.59      9.05 o
   4  18   1       21.10        6.11      9.74 o
  -3  19   1        4.98        6.22      5.92 o
  -2  19   1       51.54       51.42      7.66 o
  -1  19   1       44.07       34.53     10.09 o
   0  19   1        1.06        2.23      6.36 o
   1  19   1        0.31       -1.37      4.52 o
   2  19   1        2.49        1.82      6.79 o
  -8   0   2        1.30       -0.98      3.90 o
  -6   0   2      118.96      121.22      6.66 o
  -4   0   2      892.56      812.83     15.51 o
  -2   0   2      992.82     1018.70     14.14 o
   2   0   2      375.96      359.27      8.77 o
   4   0   2       16.04       11.30      2.58 o
   6   0   2      288.68      268.67     11.19 o
   8   0   2      253.90      272.08     21.18 o
  -9   1   2       70.44       63.70     14.62 o
  -8   1   2       72.01       68.39      8.68 o
  -7   1   2       10.04        7.95      2.53 o
  -6   1   2      261.24      266.81      7.69 o
  -5   1   2        0.36       -1.00      1.78 o
  -4   1   2       68.26       68.58      3.82 o
  -3   1   2      252.95      258.39      5.22 o
  -2   1   2     6403.66     6485.47     50.34 o
   0   1   2     1264.53     1176.00     15.06 o
   1   1   2     3128.91     2992.05     35.14 o
   2   1   2      182.19      174.57      4.43 o
   3   1   2     4329.90     4229.17     26.32 o
   4   1   2      398.66      385.42      7.14 o
   5   1   2       17.45       16.90      2.53 o
   6   1   2      547.01      508.51      9.59 o
   7   1   2       30.76       19.82      3.60 o
   8   1   2        3.79        3.01      3.86 o
   9   1   2        0.26        2.59      4.30 o
  -9   2   2        0.00       -5.57      5.57 o
  -8   2   2        1.93        4.05      4.31 o
  -7   2   2      193.48      202.60      9.20 o
  -6   2   2      853.80      828.43     12.06 o
  -5   2   2        0.00       -0.30      1.74 o
  -4   2   2     2372.43     2422.78     21.40 o
  -3   2   2        0.00        0.52      1.12 o
  -2   2   2      843.92      884.30     10.51 o
  -1   2   2     8487.89     8077.67    106.27 o
   0   2   2       14.71       28.95      2.95 o
   1   2   2      156.70      149.83     10.76 o
   2   2   2       65.58       77.26      3.21 o
   3   2   2      162.94      181.45      4.62 o
   4   2   2      258.35      260.14      5.78 o
   5   2   2      321.61      320.83      7.26 o
   6   2   2      327.03      325.53      9.06 o
   7   2   2        2.39        6.19      3.30 o
   8   2   2       71.44       82.07      7.20 o
   9   2   2        2.87        5.39      4.90 o
  -9   3   2        5.22        0.50      6.54 o
  -8   3   2       52.43       42.12      5.72 o
  -7   3   2       25.70       28.29      6.60 o
  -6   3   2        0.15       -0.87      1.82 o
  -5   3   2       36.73       39.03      3.60 o
  -4   3   2        6.48        4.91      1.75 o
  -3   3   2      177.72      199.04      5.45 o
  -2   3   2       20.33       20.58      2.19 o
  -1   3   2       20.34       27.25      3.09 o
   0   3   2      345.44      303.97     10.74 o
   1   3   2    10135.59     9762.82     59.96 o
   2   3   2       31.03       32.00      2.39 o
   3   3   2       15.31        3.41      1.68 o
   4   3   2       97.44       87.76      4.38 o
   5   3   2      152.99      132.93      5.90 o
   6   3   2      128.73      152.10      7.87 o
   7   3   2       47.74       37.50      5.01 o
   8   3   2       14.95       14.20      4.21 o
   9   3   2       69.36       63.30      8.14 o
  -9   4   2       33.19       31.36      7.57 o
  -8   4   2      533.64      552.07     18.12 o
  -7   4   2      172.56      169.99      9.35 o
  -6   4   2      208.88      208.28      8.15 o
  -5   4   2      374.16      388.45      9.94 o
  -4   4   2       95.24       78.92      4.19 o
  -3   4   2      523.35      536.44      9.41 o
  -2   4   2      712.22      734.86     11.26 o
  -1   4   2      294.73      279.41      7.42 o
   0   4   2      162.62      162.89      8.21 o
   1   4   2        3.85        8.07      2.21 o
   2   4   2       47.58       43.52      3.07 o
   3   4   2      226.60      210.17      6.27 o
   4   4   2       72.46       59.52      3.77 o
   5   4   2       89.21       91.17      5.90 o
   6   4   2       43.55       46.30      6.48 o
   7   4   2      108.64      106.38      7.70 o
   8   4   2      211.45      248.99     12.98 o
   9   4   2       33.14       35.30      6.59 o
  -9   5   2       24.31       33.95      6.93 o
  -8   5   2        2.90        2.95      4.03 o
  -7   5   2      387.44      359.41     17.38 o
  -6   5   2       14.99       11.96      2.98 o
  -5   5   2        0.77       -0.84      1.89 o
  -4   5   2        1.34        1.70      1.54 o
  -3   5   2      194.65      211.82      7.04 o
  -2   5   2        3.29        4.92      1.96 o
  -1   5   2     2837.55     2851.92     26.34 o
   0   5   2     1812.81     1756.13     22.65 o
   1   5   2      256.94      225.51      5.85 o
   2   5   2      581.90      622.22      9.73 o
   3   5   2     1411.76     1309.46     16.16 o
   4   5   2      278.76      285.10      8.10 o
   5   5   2      202.83      216.50     15.02 o
   6   5   2        2.11        3.89      2.81 o
   7   5   2       42.44       32.13      5.37 o
   8   5   2        0.00       -3.30      4.06 o
   9   5   2        9.50       20.91      6.10 o
  -9   6   2       12.90       19.49     14.75 o
  -8   6   2       48.58       47.76      7.72 o
  -7   6   2       25.24       36.87      5.23 o
  -6   6   2      496.01      510.40     13.32 o
  -5   6   2       69.21       67.70      4.91 o
  -4   6   2      651.42      616.44     11.26 o
  -3   6   2      103.67      117.57      7.19 o
  -2   6   2     1763.34     1785.46     21.31 o
  -1   6   2      728.53      759.85     10.35 o
   0   6   2      610.54      695.20      9.96 o
   1   6   2        7.99        3.53      1.96 o
   2   6   2     1001.16     1114.32     13.87 o
   3   6   2        0.89       -0.56      1.49 o
   4   6   2      926.38      912.57     17.03 o
   5   6   2       34.76       45.62      4.68 o
   6   6   2      817.10      784.67     16.20 o
   7   6   2        3.54        2.39      3.54 o
   8   6   2      112.51      147.42     10.06 o
   9   6   2        0.00        2.13      5.99 o
  -9   7   2       32.95       34.32      7.54 o
  -8   7   2        1.71       -1.73      5.33 o
  -7   7   2        0.01       -0.77      2.90 o
  -6   7   2       18.47       13.68      3.24 o
  -5   7   2      265.53      265.16     10.20 o
  -4   7   2       25.71       20.79      3.99 o
  -3   7   2      197.94      236.25      8.36 o
  -2   7   2      522.98      574.31     11.99 o
  -1   7   2       56.82       47.61      3.40 o
   0   7   2      150.18      185.04      4.91 o
   1   7   2     1436.74     1357.76     14.66 o
   2   7   2       88.94      116.73      3.85 o
   3   7   2      328.73      299.98      7.37 o
   4   7   2       29.13       34.00      3.81 o
   5   7   2      299.40      277.73      9.58 o
   6   7   2        0.22       -2.18      2.60 o
   7   7   2        0.36       -3.55      5.20 o
   8   7   2        5.47       12.16      4.43 o
  -9   8   2        0.46        2.53      5.28 o
  -8   8   2        9.92        8.61      4.54 o
  -7   8   2       39.79       39.17      5.44 o
  -6   8   2      112.95      116.14      9.90 o
  -5   8   2      213.62      212.33      9.22 o
  -4   8   2      426.75      424.32     10.89 o
  -3   8   2       16.02       18.04      3.77 o
  -2   8   2      196.45      219.40      5.99 o
  -1   8   2        9.90        6.60      2.11 o
   0   8   2       70.81       88.56      4.12 o
   1   8   2        5.40        6.84      1.63 o
   2   8   2        7.35        9.93      2.69 o
   3   8   2        0.13       -0.31      1.62 o
   4   8   2        0.04        0.55      1.93 o
   5   8   2       63.28       59.40      5.25 o
   6   8   2       29.67       30.15      4.61 o
   7   8   2        4.29        1.97      3.49 o
   8   8   2      129.87      139.16     10.03 o
  -8   9   2        4.83        1.88      4.30 o
  -7   9   2       13.66       12.24      4.22 o
  -6   9   2       19.13       19.05      8.83 o
  -5   9   2       27.77       23.41      4.21 o
  -4   9   2       13.84        9.95      3.07 o
  -3   9   2      131.50      139.20      7.70 o
  -2   9   2      106.35       94.90      5.57 o
  -1   9   2      915.47      969.07     12.09 o
   0   9   2      309.11      306.01      6.21 o
   1   9   2      507.04      504.90      8.39 o
   2   9   2        5.26        4.63      1.59 o
   3   9   2     1024.35      964.67     14.19 o
   4   9   2      845.12      812.87     13.91 o
   5   9   2       18.31        7.56      3.08 o
   6   9   2        0.04        1.25      2.88 o
   7   9   2        4.47        8.43      3.99 o
   8   9   2        3.27        1.12      6.31 o
  -8  10   2        4.50        7.26      5.23 o
  -7  10   2       83.83       70.44      8.45 o
  -6  10   2      341.99      323.57     20.55 o
  -5  10   2      264.28      268.43     12.18 o
  -4  10   2      644.51      638.30     17.63 o
  -3  10   2      609.75      634.68     19.74 o
  -2  10   2      281.76      262.10      6.83 o
  -1  10   2       64.30       65.62      4.19 o
   0  10   2      244.69      260.25      6.91 o
   1  10   2       48.21       50.74      4.63 o
   2  10   2       44.69       54.28      3.42 o
   3  10   2       12.73       13.50      2.87 o
   4  10   2       34.59       39.05      4.09 o
   5  10   2      412.33      379.28     13.98 o
   6  10   2       60.96       51.44      6.38 o
   7  10   2        0.25        2.25      3.62 o
   8  10   2       50.86       65.12      7.41 o
  -8  11   2        0.38       -2.73      4.75 o
  -7  11   2       24.70       30.31      6.39 o
  -6  11   2        2.07       -0.36      3.99 o
  -5  11   2      130.85      129.33     10.20 o
  -4  11   2      231.34      216.15      9.61 o
  -3  11   2        1.82        4.30      2.66 o
  -2  11   2       75.70       70.24      4.52 o
  -1  11   2      215.75      228.93      7.73 o
   0  11   2      170.09      170.84      7.31 o
   1  11   2     1715.06     1679.71     21.24 o
   2  11   2      741.42      702.44     10.28 o
   3  11   2      220.03      229.96      8.70 o
   4  11   2      268.19      235.92     10.61 o
   5  11   2       39.66       28.77      4.58 o
   6  11   2       38.27       32.95      5.12 o
   7  11   2        1.37        2.15      3.78 o
  -8  12   2        5.37       -2.98      4.71 o
  -7  12   2        7.16       12.47      5.37 o
  -6  12   2       56.32       64.88     10.48 o
  -5  12   2       37.32       35.78      6.29 o
  -4  12   2       34.70       28.14      5.69 o
  -3  12   2       16.60       12.14      3.89 o
  -2  12   2       82.98       93.16      5.27 o
  -1  12   2        8.39        9.63      4.05 o
   0  12   2      127.64      140.66      7.98 o
   1  12   2      144.44      158.31      6.05 o
   2  12   2       19.88       10.07      2.40 o
   3  12   2       81.62       87.42      5.46 o
   4  12   2       66.98       65.36      6.70 o
   5  12   2        2.08       -1.06      3.98 o
   6  12   2       81.61       77.07     16.02 o
   7  12   2       64.81       60.04      7.22 o
  -7  13   2        3.59       -4.40      4.40 o
  -6  13   2        0.01        2.44      4.31 o
  -5  13   2       41.37       46.58      6.91 o
  -4  13   2       78.32       68.45      6.59 o
  -3  13   2       87.53       70.67     11.30 o
  -2  13   2      158.69      140.22      7.90 o
  -1  13   2       78.28       62.58      9.40 o
   0  13   2        4.77        5.14      3.07 o
   1  13   2      415.29      376.92      9.56 o
   2  13   2       10.58       11.42      2.56 o
   3  13   2      118.95      119.58      7.03 o
   4  13   2       48.91       51.06      8.20 o
   5  13   2        7.32        5.34      3.72 o
   6  13   2        2.05       -0.48      3.87 o
   7  13   2        0.50       -4.17      4.57 o
  -7  14   2        1.54        4.67      5.62 o
  -6  14   2       14.62       10.23      5.61 o
  -5  14   2       66.51       69.61      8.63 o
  -4  14   2      232.50      206.11     10.52 o
  -3  14   2        4.07        3.91      3.90 o
  -2  14   2       78.84       80.76      6.74 o
  -1  14   2       10.55       10.77      4.35 o
   0  14   2        0.16       -0.52      2.62 o
   1  14   2       86.62       92.31      6.01 o
   2  14   2       40.10       41.00      4.19 o
   3  14   2       23.33       22.04      4.38 o
   4  14   2       23.44       31.89      5.63 o
   5  14   2       33.13       21.22      5.28 o
   6  14   2       77.32       78.37      9.12 o
  -6  15   2        0.61        1.04      4.91 o
  -5  15   2        2.66        3.77      4.78 o
  -4  15   2        0.12        1.44      4.34 o
  -3  15   2        3.53        6.26      5.30 o
  -2  15   2       83.44       75.70      6.93 o
  -1  15   2      182.13      168.57     10.00 o
   0  15   2      160.95      167.66     11.65 o
   1  15   2        5.94       -1.36      2.86 o
   2  15   2       13.40        6.91      3.22 o
   3  15   2      132.79      154.75     12.74 o
   4  15   2       37.39       14.74      5.29 o
   5  15   2       98.81      110.26     11.11 o
   6  15   2        1.99        2.93      5.09 o
  -6  16   2      110.15      122.80     11.93 o
  -5  16   2       35.54       38.43     11.94 o
  -4  16   2       17.47       32.62      9.93 o
  -3  16   2      136.35      162.45     14.17 o
  -2  16   2       63.13       55.39     11.86 o
  -1  16   2        9.39       13.17      3.92 o
   0  16   2        0.16       -0.74      3.48 o
   1  16   2        4.82        5.52      3.42 o
   2  16   2       18.79       28.17      7.77 o
   3  16   2        1.04       -1.48      3.96 o
   4  16   2       14.42       20.40      5.88 o
   5  16   2       56.22       49.74      8.01 o
  -5  17   2       16.66       22.28     10.39 o
  -4  17   2        2.97        6.79     11.38 o
  -3  17   2       20.46       21.54      7.68 o
  -2  17   2      122.08      156.33     11.95 o
  -1  17   2       49.37       48.03      5.73 o
   0  17   2       67.04       72.56      6.75 o
   1  17   2      182.82      190.96     10.46 o
   2  17   2       95.12      113.45     11.13 o
   3  17   2       27.87       29.77      7.63 o
   4  17   2       45.41       50.07      9.23 o
  -4  18   2       71.58       90.29     23.51 o
  -3  18   2       30.90       26.51      8.83 o
  -2  18   2        0.12        4.65      7.47 o
  -1  18   2       18.95       19.83      6.75 o
   0  18   2       33.94       26.08      6.34 o
   1  18   2        0.39        1.88      3.67 o
   2  18   2       39.18       33.57      7.35 o
   3  18   2        0.00       -4.15      4.75 o
  -3  19   2        0.04       -8.13      8.85 o
  -2  19   2        0.01       -3.68      4.50 o
  -1  19   2        0.88       -3.39      3.39 o
   0  19   2       25.03       30.40      6.85 o
   1  19   2       35.88       32.50      5.38 o
   2  19   2        5.69        5.21      5.37 o
  -9   0   3      134.33      220.41     26.04 o
  -7   0   3      208.10      204.58     14.57 o
  -5   0   3      806.90      784.32     14.31 o
  -3   0   3      130.02      153.99      7.06 o
   1   0   3     1222.60     1233.83     16.72 o
   3   0   3      786.60      834.93     16.81 o
   5   0   3       38.48       39.44      5.62 o
   7   0   3      231.10      224.09     14.00 o
   9   0   3      141.27      124.84     16.88 o
 -10   1   3       16.17       14.39     12.90 o
  -9   1   3        2.98        3.01      6.94 o
  -8   1   3      140.89      139.45      9.83 o
  -7   1   3        1.46        3.47      2.73 o
  -6   1   3      243.31      252.24      7.82 o
  -5   1   3       42.89       35.02      3.00 o
  -4   1   3      140.45      143.84      4.27 o
  -3   1   3      326.45      327.27      5.99 o
  -2   1   3      498.41      486.30      8.92 o
  -1   1   3     7567.49     7761.85    100.32 o
   0   1   3       90.42       82.40      4.06 o
   1   1   3     1174.15     1091.69     12.32 o
   2   1   3      213.00      179.61      4.80 o
   3   1   3     1751.16     1761.50     18.28 o
   4   1   3      781.83      753.80     12.52 o
   5   1   3        3.56        0.69      2.35 o
   6   1   3      140.63      159.01      7.33 o
   7   1   3       40.66       44.43      4.93 o
   8   1   3       56.65       42.61      6.60 o
   9   1   3       13.51       14.74      5.82 o
 -10   2   3        0.00       -9.83      9.83 o
  -9   2   3       16.93       24.23     10.44 o
  -8   2   3      197.21      211.48     16.99 o
  -7   2   3        3.24        2.12      2.52 o
  -6   2   3      157.94      174.69      9.25 o
  -5   2   3        8.86        8.46      2.08 o
  -4   2   3       38.73       41.03      3.11 o
  -3   2   3      807.48      827.78      9.55 o
  -2   2   3       77.94       82.09      3.74 o
  -1   2   3      798.69      873.51     31.25 o
   0   2   3       60.25       56.30      2.60 o
   1   2   3     1317.84     1317.13     12.88 o
   2   2   3       12.50       11.76      1.74 o
   3   2   3      285.51      322.03      8.46 o
   4   2   3       50.76       63.21      3.82 o
   5   2   3       85.45       83.86      4.92 o
   6   2   3      535.93      505.02     11.38 o
   7   2   3       17.47       19.98      4.21 o
   8   2   3        2.04        8.44      4.50 o
   9   2   3        6.02        3.07      4.61 o
  -9   3   3        7.55        2.14      6.54 o
  -8   3   3       33.20       40.70      7.62 o
  -7   3   3      412.21      435.67     14.50 o
  -6   3   3      140.93      153.45      7.53 o
  -5   3   3       85.75       93.03      6.11 o
  -4   3   3       55.82       77.41      4.25 o
  -3   3   3      140.74      144.28      5.79 o
  -2   3   3        6.88        9.20      1.64 o
  -1   3   3      460.69      474.55      6.93 o
   0   3   3      104.64      113.01      3.65 o
   1   3   3      304.46      296.50      5.87 o
   2   3   3      766.92      736.50     10.66 o
   3   3   3        4.02        3.79      1.49 o
   4   3   3      179.57      151.44      5.98 o
   5   3   3      222.98      203.44      6.87 o
   6   3   3      593.46      600.05     13.85 o
   7   3   3        2.76        3.43      3.51 o
   8   3   3       30.59       33.32      6.04 o
   9   3   3        1.41       -2.66      6.39 o
  -9   4   3        0.88        8.14      7.09 o
  -8   4   3       34.48       29.44      7.02 o
  -7   4   3      154.44      148.15      8.62 o
  -6   4   3       76.84       80.39      6.91 o
  -5   4   3       46.61       55.90      4.30 o
  -4   4   3      614.06      615.16      9.86 o
  -3   4   3     1273.16     1243.12     17.80 o
  -2   4   3      345.78      338.15      6.49 o
  -1   4   3      102.45       95.18      4.53 o
   0   4   3       29.31       37.21      2.69 o
   1   4   3     1222.12     1203.00     16.72 o
   2   4   3      814.02      849.75     11.83 o
   3   4   3      235.04      233.29      6.15 o
   4   4   3       43.73       37.50      3.14 o
   5   4   3     1294.29     1234.99     18.86 o
   6   4   3      194.34      179.04     13.75 o
   7   4   3       15.42       10.50      3.82 o
   8   4   3        0.73        4.88      4.14 o
   9   4   3       76.04       63.00     18.22 o
  -9   5   3        0.03        9.10      5.53 o
  -8   5   3      376.89      392.94     18.95 o
  -7   5   3        2.78        3.48      3.16 o
  -6   5   3      300.34      320.32     10.74 o
  -5   5   3      240.06      234.11      8.19 o
  -4   5   3      485.67      474.24      9.72 o
  -3   5   3       72.94       79.38      4.17 o
  -2   5   3       16.06       28.60      2.64 o
  -1   5   3        3.33        3.01      1.43 o
   0   5   3     1039.04     1064.60     12.64 o
   1   5   3        0.12       -1.31      1.31 o
   2   5   3        7.00        4.34      1.77 o
   3   5   3     1057.33     1010.42     13.35 o
   4   5   3     1414.27     1373.84     21.70 o
   5   5   3      113.90      119.82      9.63 o
   6   5   3      452.15      430.11     12.11 o
   7   5   3        8.02        9.05      4.05 o
   8   5   3       63.63       73.01     11.13 o
  -9   6   3        0.87        7.23      5.51 o
  -8   6   3        0.65       -0.03      4.26 o
  -7   6   3       58.62       64.59      6.47 o
  -6   6   3       15.42       16.14      3.72 o
  -5   6   3      253.62      264.25     10.54 o
  -4   6   3      391.74      399.01     10.82 o
  -3   6   3     1234.56     1261.69     15.75 o
  -2   6   3       94.20      107.37      4.64 o
  -1   6   3      854.34      874.69     10.41 o
   0   6   3       39.62       51.63      3.36 o
   1   6   3     1093.90     1172.99     13.43 o
   2   6   3      192.67      189.39      5.98 o
   3   6   3      308.18      321.01      9.07 o
   4   6   3        1.13        0.83      2.11 o
   5   6   3        1.08        2.67      2.47 o
   6   6   3        0.47        1.23      2.85 o
   7   6   3        5.41        7.96      3.70 o
   8   6   3       14.39       15.77      5.28 o
  -9   7   3       10.71       10.68      6.84 o
  -8   7   3       68.17       64.58      8.38 o
  -7   7   3       72.50       65.08      6.75 o
  -6   7   3      244.66      245.49     10.44 o
  -5   7   3       80.36       66.48      6.57 o
  -4   7   3      232.15      238.90      9.18 o
  -3   7   3       86.32       88.23      5.82 o
  -2   7   3      167.03      183.13      5.21 o
  -1   7   3        8.32        7.99      2.15 o
   0   7   3       28.91       39.43      2.68 o
   1   7   3      303.79      332.57      7.20 o
   2   7   3      876.75      852.69     11.90 o
   3   7   3       12.72        6.17      2.40 o
   4   7   3      113.54      120.92      6.72 o
   5   7   3      200.54      195.85      9.42 o
   6   7   3      316.70      290.54     13.79 o
   7   7   3        0.11        3.47      4.06 o
   8   7   3       85.57      104.43      9.97 o
  -9   8   3       28.01       30.33     10.00 o
  -8   8   3        7.21       10.29      5.16 o
  -7   8   3        0.01        5.35      4.21 o
  -6   8   3      140.05      136.29      9.69 o
  -5   8   3        9.93       10.06      3.50 o
  -4   8   3        3.14       -0.03      2.53 o
  -3   8   3       84.75       70.44      5.72 o
  -2   8   3      621.85      616.57      9.01 o
  -1   8   3     1867.63     1924.06     19.41 o
   0   8   3      830.76      897.72     10.83 o
   1   8   3      343.92      323.33      7.43 o
   2   8   3      321.75      348.32      7.56 o
   3   8   3       78.27       73.38      5.65 o
   4   8   3      385.53      358.72     10.17 o
   5   8   3       22.04       15.75      3.46 o
   6   8   3        3.63        6.14      3.58 o
   7   8   3      251.62      294.95     12.89 o
   8   8   3       17.42        7.75      6.56 o
  -8   9   3        8.23        2.22      4.84 o
  -7   9   3        5.77        5.39      4.43 o
  -6   9   3        4.93        8.38      3.89 o
  -5   9   3       33.45       40.07      5.63 o
  -4   9   3        3.70        1.79      2.49 o
  -3   9   3      255.24      263.13      9.83 o
  -2   9   3      620.54      660.31     28.25 o
  -1   9   3       19.69       16.83      2.47 o
   0   9   3       37.45       49.15      3.26 o
   1   9   3       95.26       99.21      5.04 o
   2   9   3       49.80       49.79      3.36 o
   3   9   3       18.97       20.49      3.69 o
   4   9   3      238.23      227.82      8.45 o
   5   9   3       85.80       80.17      6.02 o
   6   9   3       25.51       30.64      6.93 o
   7   9   3        8.58       11.15      4.35 o
   8   9   3       62.57       94.84     11.15 o
  -8  10   3       12.57       20.18      6.33 o
  -7  10   3        9.10        5.77      4.76 o
  -6  10   3       16.72       14.10      4.97 o
  -5  10   3       39.87       37.90      5.87 o
  -4  10   3      179.51      186.49     10.43 o
  -3  10   3        1.03        2.34      2.72 o
  -2  10   3       32.79       30.32      4.75 o
  -1  10   3     1095.47     1048.59     15.64 o
   0  10   3        0.04       -0.42      1.82 o
   1  10   3        0.07       -0.64      1.96 o
   2  10   3       44.74       46.64      3.80 o
   3  10   3       24.79       32.09      3.92 o
   4  10   3      187.55      179.31      7.89 o
   5  10   3        0.20        3.69      3.11 o
   6  10   3        0.94        1.26      3.32 o
   7  10   3        0.15       -3.13      3.70 o
  -8  11   3       60.36       63.53     10.17 o
  -7  11   3      139.63      143.56     11.93 o
  -6  11   3      217.48      218.62     18.26 o
  -5  11   3        0.09       -1.25      4.13 o
  -4  11   3        7.31        5.86      4.77 o
  -3  11   3        9.20        3.70      3.17 o
  -2  11   3       28.67       24.91      3.28 o
  -1  11   3        0.00        3.30      3.68 o
   0  11   3       81.56       85.75      5.57 o
   1  11   3      700.21      696.08     12.18 o
   2  11   3      129.09      126.41      5.42 o
   3  11   3       20.54       24.72      3.60 o
   4  11   3      364.34      331.61     12.84 o
   5  11   3      156.40      166.44      9.53 o
   6  11   3      139.72      151.54     10.02 o
   7  11   3       25.07       18.19      5.55 o
  -8  12   3        0.30        3.82      8.94 o
  -7  12   3        1.18       -1.30      4.58 o
  -6  12   3        5.72       10.08      4.87 o
  -5  12   3       52.42       37.95      6.32 o
  -4  12   3        0.01        3.11      3.51 o
  -3  12   3     1668.89     1649.75     24.90 o
  -2  12   3        0.57        0.75      2.40 o
  -1  12   3      475.46      461.45     12.95 o
   0  12   3       58.01       50.99      5.85 o
   1  12   3     1659.33     1619.11     18.30 o
   2  12   3        0.53       -1.89      1.89 o
   3  12   3       69.54       56.40      5.09 o
   4  12   3        8.22        8.18      4.25 o
   5  12   3       35.60       37.01      6.54 o
   6  12   3        0.73        4.17      4.24 o
   7  12   3        5.34        9.83      6.15 o
  -7  13   3        5.21        8.51      5.76 o
  -6  13   3       26.69       26.16      6.47 o
  -5  13   3      108.08      138.02     10.77 o
  -4  13   3        2.58       -2.48      3.43 o
  -3  13   3        1.27        8.82      3.75 o
  -2  13   3        5.66        5.10      3.48 o
  -1  13   3       23.37       25.62      4.45 o
   0  13   3       37.67       34.57      5.11 o
   1  13   3      170.33      175.58     10.40 o
   2  13   3       10.92        5.21      2.96 o
   3  13   3      114.63      109.31     12.92 o
   4  13   3       27.61       31.54      7.07 o
   5  13   3       24.42       20.88      5.84 o
   6  13   3       88.98       67.18      8.76 o
  -7  14   3        3.95        4.09      5.55 o
  -6  14   3       54.83       54.05     10.45 o
  -5  14   3        0.51        7.26      4.47 o
  -4  14   3        1.57        2.27      4.21 o
  -3  14   3        0.03        4.59      5.05 o
  -2  14   3       97.62      123.37      8.04 o
  -1  14   3       22.51       27.43      5.00 o
   0  14   3       91.07       84.07      7.81 o
   1  14   3        1.53        4.72      3.02 o
   2  14   3        7.53        3.78      2.82 o
   3  14   3        4.21        1.66      3.35 o
   4  14   3       65.04       67.28      8.06 o
   5  14   3        0.11       -2.05      4.75 o
   6  14   3        0.03        1.07      5.09 o
  -6  15   3        1.36        3.15      5.36 o
  -5  15   3       31.02       43.42      7.45 o
  -4  15   3       74.75       56.23     22.48 o
  -3  15   3        2.60        7.89      7.70 o
  -2  15   3        4.47       14.46      6.42 o
  -1  15   3       24.12       13.95      6.93 o
   0  15   3       17.27       22.77      4.09 o
   1  15   3       26.63       28.80      4.65 o
   2  15   3       69.17       81.05      7.90 o
   3  15   3       89.20      100.91     12.73 o
   4  15   3       89.83       95.02     10.96 o
   5  15   3       28.62       21.55      7.64 o
  -5  16   3        5.28        5.08      6.68 o
  -4  16   3       18.19        6.43      7.83 o
  -3  16   3       23.99       14.11     12.25 o
  -2  16   3       99.89      113.60     18.03 o
  -1  16   3       83.57       85.16      8.08 o
   0  16   3       44.91       59.50      6.03 o
   1  16   3        9.58       10.85      3.62 o
   2  16   3       25.74       19.76      5.83 o
   3  16   3        0.20       -0.75      3.92 o
   4  16   3       13.87        7.81      4.66 o
   5  16   3       32.60       14.25      9.02 o
  -5  17   3        3.54       21.19      9.91 o
  -4  17   3        5.07        8.26      9.24 o
  -3  17   3        1.86       -6.49      6.98 o
  -2  17   3        0.40       -3.07      6.01 o
  -1  17   3        6.37        8.94      4.44 o
   0  17   3        7.46       14.61      4.57 o
   1  17   3       29.13       30.68      4.59 o
   2  17   3       40.71       44.47     17.21 o
   3  17   3       21.60       17.43      6.09 o
   4  17   3       78.69       76.34      8.81 o
  -4  18   3       32.85       70.33     19.67 o
  -3  18   3       40.42       27.44     10.58 o
  -2  18   3        3.51        3.61      9.05 o
  -1  18   3       76.79       76.85      7.12 o
   0  18   3        7.64        3.21      3.48 o
   1  18   3       77.39       82.78      7.79 o
   2  18   3       20.29       18.68      5.94 o
   3  18   3        7.70        8.80      6.13 o
  -2  19   3        0.05       -0.32      6.17 o
  -1  19   3        0.02       -3.51      3.51 o
   0  19   3        2.39        9.28      4.53 o
   1  19   3        2.53       -1.23      4.76 o
  -8   0   4      433.76      437.75     21.27 o
  -6   0   4      152.16      170.97     18.28 o
  -4   0   4       18.07       20.54      2.65 o
  -2   0   4      525.90      483.29     19.35 o
   0   0   4     2663.43     2584.22     27.10 o
   2   0   4     2571.12     2375.25     29.93 o
   4   0   4      836.82      815.17     19.37 o
   6   0   4       94.00       92.52      9.45 o
   8   0   4       17.76       17.88      8.20 o
  -9   1   4        0.36        1.53      6.57 o
  -8   1   4      149.05      148.69     11.36 o
  -7   1   4       32.04       28.01     11.06 o
  -6   1   4        0.61        1.38      3.21 o
  -5   1   4      947.31      965.45     14.53 o
  -4   1   4       21.63       22.38      2.82 o
  -3   1   4     1592.68     1610.20     19.55 o
  -2   1   4      253.94      264.01      7.52 o
  -1   1   4     1002.32      890.44     11.57 o
   0   1   4     1629.31     1663.66     12.99 o
   1   1   4       95.39       85.74      3.63 o
   2   1   4      642.69      684.26     10.32 o
   3   1   4       11.91        5.43      2.48 o
   4   1   4      224.37      212.09      8.32 o
   5   1   4      183.00      170.61      7.66 o
   6   1   4       57.45       44.12      5.09 o
   7   1   4      213.74      257.13     11.51 o
   8   1   4       12.80       21.29      5.30 o
  -9   2   4        0.22       -1.01      6.69 o
  -8   2   4        5.51        2.96      4.70 o
  -7   2   4       67.97       77.11      8.43 o
  -6   2   4       15.35       13.48      4.28 o
  -5   2   4        2.77        2.46      2.23 o
  -4   2   4      227.53      221.23      8.72 o
  -3   2   4        3.46        1.99      1.86 o
  -2   2   4       87.49       71.20      4.35 o
  -1   2   4     2926.80     2956.60     26.52 o
   0   2   4       40.73       39.68      2.52 o
   1   2   4       72.17       75.84      2.94 o
   2   2   4     1056.60      917.69     12.12 o
   3   2   4        9.30       11.47      2.24 o
   4   2   4      505.99      445.75     10.04 o
   5   2   4        0.08       -0.94      2.18 o
   6   2   4      117.41      129.61      7.28 o
   7   2   4        2.89        1.99      3.48 o
   8   2   4       30.68       34.87      6.51 o
  -9   3   4        2.52       14.93      7.69 o
  -8   3   4       29.29       23.76      7.59 o
  -7   3   4        6.91        6.89      6.24 o
  -6   3   4       28.64       28.38      4.73 o
  -5   3   4        0.08        1.09      2.07 o
  -4   3   4        0.28        1.87      2.14 o
  -3   3   4     1017.34      940.64     12.60 o
  -2   3   4      196.93      214.56      9.26 o
  -1   3   4      130.79      124.73      3.40 o
   0   3   4      118.28      136.72      3.56 o
   1   3   4      143.40      161.12      3.93 o
   2   3   4      136.72      138.55      4.24 o
   3   3   4        4.11       -0.13      1.47 o
   4   3   4       30.28       25.09      3.03 o
   5   3   4       49.66       46.15      4.30 o
   6   3   4      283.30      261.48     13.37 o
   7   3   4       16.42       14.98      4.80 o
   8   3   4        2.28        0.85      4.58 o
  -9   4   4       74.30       68.77     12.43 o
  -8   4   4       23.61       26.40     10.84 o
  -7   4   4        3.96        4.05      5.34 o
  -6   4   4       97.00      101.10      9.16 o
  -5   4   4        6.44        5.52      2.56 o
  -4   4   4        5.91        5.61      2.48 o
  -3   4   4      193.18      187.97      5.46 o
  -2   4   4        1.72        0.99      1.38 o
  -1   4   4      875.16      838.53      9.77 o
   0   4   4      617.66      611.28      7.28 o
   1   4   4        0.03        0.07      1.11 o
   2   4   4      344.51      318.03      6.09 o
   3   4   4      334.62      351.97      6.80 o
   4   4   4      358.30      352.35     10.02 o
   5   4   4        9.01        6.76      2.93 o
   6   4   4      298.50      287.35     12.31 o
   7   4   4       14.84       15.30      4.60 o
   8   4   4        1.65        6.87      4.80 o
  -9   5   4        4.62       -1.99      7.21 o
  -8   5   4       24.62       29.59      6.95 o
  -7   5   4      156.86      160.58     12.58 o
  -6   5   4       40.48       53.08      7.20 o
  -5   5   4      622.81      648.25     14.61 o
  -4   5   4      254.58      260.03      8.95 o
  -3   5   4      422.64      379.63      7.95 o
  -2   5   4      186.56      200.35      7.45 o
  -1   5   4      500.73      518.34      7.77 o
   0   5   4      175.45      200.68      4.68 o
   1   5   4      222.35      229.77      6.83 o
   2   5   4      102.25      125.79      3.58 o
   3   5   4      165.25      185.30      6.27 o
   4   5   4       11.10       10.16      2.83 o
   5   5   4      927.63      948.71     21.51 o
   6   5   4        7.32        5.50      4.09 o
   7   5   4      127.62      145.33     10.59 o
   8   5   4        0.28        1.94      4.29 o
  -9   6   4       13.16       13.07      6.79 o
  -8   6   4      134.60      145.28     13.16 o
  -7   6   4       12.66        9.00      4.95 o
  -6   6   4       38.97       45.15      6.75 o
  -5   6   4       42.67       48.81      6.52 o
  -4   6   4        5.71        8.95      2.99 o
  -3   6   4      188.96      217.45      6.52 o
  -2   6   4      162.56      145.39      5.42 o
  -1   6   4       10.57        5.64      2.00 o
   0   6   4      443.19      415.39      7.55 o
   1   6   4       18.05       22.21      2.21 o
   2   6   4     1283.71     1183.23     11.57 o
   3   6   4        0.46        0.10      1.95 o
   4   6   4      430.04      432.60     12.03 o
   5   6   4      195.55      213.98     10.38 o
   6   6   4       74.75       75.23     10.79 o
   7   6   4       23.04       19.44      5.51 o
   8   6   4        0.42        2.37      4.49 o
  -9   7   4        2.06        2.19      6.13 o
  -8   7   4       22.73       22.92      6.96 o
  -7   7   4      175.74      142.72     12.46 o
  -6   7   4        2.77        0.37      3.80 o
  -5   7   4      269.04      262.92     13.10 o
  -4   7   4       33.28       31.19      9.85 o
  -3   7   4      398.19      383.95     10.80 o
  -2   7   4       46.16       41.79      2.77 o
  -1   7   4       82.65       79.78      3.94 o
   0   7   4     1588.77     1599.10     16.43 o
   1   7   4       54.09       55.51      4.17 o
   2   7   4        0.03        0.94      1.39 o
   3   7   4     1129.34     1106.41     18.36 o
   4   7   4       44.87       38.85      4.94 o
   5   7   4       68.98       66.18      6.63 o
   6   7   4        0.06        0.79      3.79 o
   7   7   4       85.22       73.66      7.95 o
   8   7   4       38.36       23.63      6.69 o
  -9   8   4        1.49        6.83      6.48 o
  -8   8   4        6.33        9.26      5.79 o
  -7   8   4        1.39        3.03      3.85 o
  -6   8   4       46.98       44.08      6.21 o
  -5   8   4       25.22       32.35      6.18 o
  -4   8   4       47.97       41.53      8.60 o
  -3   8   4        1.43        4.00      3.60 o
  -2   8   4        6.18        4.24      1.71 o
  -1   8   4       83.74       89.43      4.66 o
   0   8   4       78.48       76.09      3.91 o
   1   8   4        7.38        5.98      2.81 o
   2   8   4      241.80      265.68      6.69 o
   3   8   4        0.44       -1.60      1.88 o
   4   8   4      301.75      283.19     12.50 o
   5   8   4       32.22       25.26      4.80 o
   6   8   4       20.97       23.58      5.22 o
   7   8   4        7.63        1.37      4.70 o
   8   8   4        0.92        3.57      8.09 o
  -8   9   4       11.13       16.51      7.27 o
  -7   9   4       40.68       27.44      6.07 o
  -6   9   4      222.45      207.61     15.99 o
  -5   9   4      134.36      158.17     11.73 o
  -4   9   4       50.06       50.48      6.72 o
  -3   9   4      102.56      106.62     12.28 o
  -2   9   4       51.87       50.01      3.90 o
  -1   9   4      498.45      520.54      9.47 o
   0   9   4        1.31        2.72      1.77 o
   1   9   4        8.32        7.13      2.23 o
   2   9   4        0.22        0.17      1.60 o
   3   9   4      264.20      248.18      8.29 o
   4   9   4      133.67      121.03      8.11 o
   5   9   4        6.69        4.29      3.91 o
   6   9   4        0.03       -3.39      3.39 o
   7   9   4       20.94       23.51      6.00 o
  -8  10   4       12.14        9.80      6.61 o
  -7  10   4       16.32       18.64      5.84 o
  -6  10   4      158.56      156.43     12.80 o
  -5  10   4        1.65       -2.83      3.42 o
  -4  10   4       23.61       34.47      8.82 o
  -3  10   4        9.21        6.98      4.58 o
  -2  10   4      370.57      361.01     11.45 o
  -1  10   4       33.13       33.22      4.55 o
   0  10   4      113.05      112.78      6.16 o
   1  10   4      214.14      219.78      7.31 o
   2  10   4      326.20      305.13      7.44 o
   3  10   4      194.26      186.67      7.36 o
   4  10   4      294.73      299.07     13.20 o
   5  10   4       20.61       10.56      3.90 o
   6  10   4        0.03        0.27      4.06 o
   7  10   4        0.24       -3.59      4.04 o
  -8  11   4        4.83       13.94      7.29 o
  -7  11   4       60.80       48.49      8.01 o
  -6  11   4       47.35       47.80      7.13 o
  -5  11   4       63.78       53.55      6.85 o
  -4  11   4       71.63       83.97      7.92 o
  -3  11   4     1315.73     1317.35     28.27 o
  -2  11   4      190.49      207.32      7.60 o
  -1  11   4       17.47       13.64      3.66 o
   0  11   4       15.87       11.60      3.13 o
   1  11   4       11.13       14.19      3.47 o
   2  11   4      160.30      151.96      5.96 o
   3  11   4        0.41       -2.20      2.20 o
   4  11   4        0.11       -0.87      3.08 o
   5  11   4       96.53       97.00      7.74 o
   6  11   4        5.22        3.73      4.45 o
   7  11   4       69.86       81.05     14.88 o
  -7  12   4        3.75        4.45      5.57 o
  -6  12   4       73.24       71.95      8.67 o
  -5  12   4        5.03        3.52      4.18 o
  -4  12   4      125.12       98.48      8.79 o
  -3  12   4        4.56       10.23      4.09 o
  -2  12   4       10.83       11.26      3.09 o
  -1  12   4        9.47        1.87      4.92 o
   0  12   4      465.44      429.33     15.06 o
   1  12   4       44.55       64.96      4.96 o
   2  12   4      298.78      294.83      8.18 o
   3  12   4        0.05       -2.33      2.57 o
   4  12   4      129.42      121.34      8.90 o
   5  12   4       64.04       59.95      9.36 o
   6  12   4       24.60       17.60      7.39 o
  -7  13   4        1.48        1.56      5.25 o
  -6  13   4       12.93       12.83      5.42 o
  -5  13   4      126.67      136.59     10.89 o
  -4  13   4       46.17       45.13      6.60 o
  -3  13   4       33.71       29.09      7.27 o
  -2  13   4        1.65        3.80      3.70 o
  -1  13   4      108.84      122.58      8.23 o
   0  13   4      132.55      118.59      8.47 o
   1  13   4        9.46        8.73      2.95 o
   2  13   4      120.79      112.47     11.26 o
   3  13   4       56.63       61.96      9.45 o
   4  13   4        4.26        4.74      3.75 o
   5  13   4       26.86       25.78      6.38 o
   6  13   4       98.97      101.93     10.35 o
  -7  14   4        0.26       10.72     12.37 o
  -6  14   4        0.40        0.00      6.22 o
  -5  14   4       13.13       14.40      5.31 o
  -4  14   4        0.00       -3.79      3.79 o
  -3  14   4       37.94       46.67     10.59 o
  -2  14   4       12.74        9.60      4.05 o
  -1  14   4       12.09        8.89      6.38 o
   0  14   4        1.17        0.66      3.39 o
   1  14   4        4.45        4.45      3.02 o
   2  14   4      140.12      134.70      6.90 o
   3  14   4      186.88      191.28     10.15 o
   4  14   4        4.11        9.61      5.11 o
   5  14   4        1.53        9.03      5.14 o
  -6  15   4       11.13        7.85      5.78 o
  -5  15   4       36.24       33.52      7.29 o
  -4  15   4       13.43       11.32      7.57 o
  -3  15   4        0.66        1.27      6.61 o
  -2  15   4       48.38       42.04     10.25 o
  -1  15   4       31.38       29.98      6.20 o
   0  15   4       43.78       50.84      6.48 o
   1  15   4        5.69        3.04      2.94 o
   2  15   4        0.35        0.59      3.50 o
   3  15   4       27.94       34.25      5.49 o
   4  15   4       30.71       21.88      6.25 o
   5  15   4        2.00       -3.13      4.59 o
  -5  16   4        0.76       -2.81      7.79 o
  -4  16   4        9.36       14.46     14.36 o
  -3  16   4       54.46       69.49     20.56 o
  -2  16   4       24.53       18.58      8.22 o
  -1  16   4        3.77        5.55      4.33 o
   0  16   4       27.55       19.31      5.39 o
   1  16   4      176.18      174.79      9.97 o
   2  16   4       51.57       61.36      7.41 o
   3  16   4        9.27        2.61      6.79 o
   4  16   4      102.05      114.68     22.30 o
  -4  17   4       24.25       36.02     17.40 o
  -3  17   4       62.00       71.79     13.97 o
  -2  17   4        2.94       -1.26      7.28 o
  -1  17   4       32.14       39.54      7.07 o
   0  17   4       91.64       98.89      7.80 o
   1  17   4        0.47        5.68      3.54 o
   2  17   4       10.67        8.61      5.28 o
   3  17   4       19.95       14.94      5.21 o
  -3  18   4        0.04       -0.67      8.34 o
  -2  18   4       34.09       23.39     10.97 o
  -1  18   4        7.25        7.95      4.76 o
   0  18   4       48.07       41.87      6.31 o
   1  18   4       19.51       16.76      4.73 o
   2  18   4       25.34       24.70      7.40 o
  -1  19   4        2.80        4.67      4.59 o
   0  19   4        0.03       -2.44      3.80 o
  -9   0   5        0.07       10.26      7.38 o
  -7   0   5        0.08       -1.51      6.38 o
  -5   0   5      166.49      157.92     16.55 o
  -3   0   5     1046.88     1100.81     39.82 o
  -1   0   5      143.89      148.14      6.25 o
   1   0   5       70.75       87.36      4.78 o
   3   0   5      178.20      163.13      6.86 o
   5   0   5       64.64       67.46      8.06 o
   7   0   5      171.17      181.88     14.27 o
  -9   1   5       18.90       29.48      8.58 o
  -8   1   5        7.44        9.17      6.16 o
  -7   1   5       36.31       29.89      8.76 o
  -6   1   5        6.91        1.17      4.42 o
  -5   1   5        2.80        6.60      3.74 o
  -4   1   5      237.07      207.52      7.16 o
  -3   1   5      918.65      950.45     14.96 o
  -2   1   5     1936.40     1968.33     22.34 o
  -1   1   5      169.68      162.81      3.90 o
   0   1   5      566.07      523.46      7.21 o
   1   1   5       84.32       84.09      4.32 o
   2   1   5     1972.86     2001.81     17.60 o
   3   1   5      208.59      203.04      6.09 o
   4   1   5        0.60       -1.38      2.03 o
   5   1   5      245.53      225.69     10.87 o
   6   1   5       72.43       71.16      6.44 o
   7   1   5        7.98        7.39      4.00 o
   8   1   5        4.51       -0.97      4.60 o
  -9   2   5        2.10        2.70      6.07 o
  -8   2   5      103.17       88.82     17.39 o
  -7   2   5      318.96      360.54     18.98 o
  -6   2   5        2.25        1.49      3.27 o
  -5   2   5      694.17      659.87     22.55 o
  -4   2   5        0.92        0.28      2.11 o
  -3   2   5      781.11      743.97     12.40 o
  -2   2   5     1624.94     1591.96     18.67 o
  -1   2   5        1.26        1.12      1.03 o
   0   2   5        8.58       13.62      1.54 o
   1   2   5        2.67        1.67      1.23 o
   2   2   5      357.98      416.35      8.18 o
   3   2   5      145.19      145.81      4.89 o
   4   2   5      410.76      385.55     12.53 o
   5   2   5      479.98      510.87     11.62 o
   6   2   5        0.21       -1.52      3.31 o
   7   2   5       51.53       56.44      6.70 o
   8   2   5        5.17       -2.06      4.30 o
  -9   3   5        1.98        0.64      7.62 o
  -8   3   5        0.07       -7.12      7.12 o
  -7   3   5        5.39        8.11      5.55 o
  -6   3   5       21.57       15.72      4.72 o
  -5   3   5       12.28       14.11      4.21 o
  -4   3   5       11.72        8.96      2.78 o
  -3   3   5        0.51       -1.83      1.95 o
  -2   3   5      194.87      188.65      6.51 o
  -1   3   5       80.19       68.27      2.67 o
   0   3   5     3137.44     3024.00     21.05 o
   1   3   5        1.52        1.56      1.41 o
   2   3   5        0.35        0.40      1.14 o
   3   3   5       19.88       15.05      2.06 o
   4   3   5       97.52       93.72      5.70 o
   5   3   5       55.43       59.60      5.86 o
   6   3   5       33.87       33.73      5.19 o
   7   3   5        3.98        2.69      4.16 o
   8   3   5       53.39       67.50      8.06 o
  -9   4   5      206.35      219.99     19.59 o
  -8   4   5      118.47       85.41     17.93 o
  -7   4   5       62.40       72.78     14.80 o
  -6   4   5      145.74      134.62     10.11 o
  -5   4   5       29.50       26.73      5.15 o
  -4   4   5      285.93      297.70      9.23 o
  -3   4   5      119.00      114.38      7.53 o
  -2   4   5        0.01        0.12      1.88 o
  -1   4   5       25.23       30.33      2.46 o
   0   4   5       90.74       84.44      3.36 o
   1   4   5       86.47       98.62      3.81 o
   2   4   5      238.85      223.04      5.48 o
   3   4   5        6.04        7.20      1.76 o
   4   4   5       53.36       61.05      4.72 o
   5   4   5       12.07       14.78      3.80 o
   6   4   5       35.55       37.27      5.41 o
   7   4   5      186.23      199.55     12.34 o
   8   4   5       33.43       29.21      6.72 o
  -9   5   5        7.72       16.07      7.78 o
  -8   5   5       75.69       74.98     17.61 o
  -7   5   5       18.18       12.80      6.95 o
  -6   5   5        8.61       16.22      6.92 o
  -5   5   5        1.94       -0.45      2.83 o
  -4   5   5        1.98        2.62      2.78 o
  -3   5   5        4.07        4.52      2.34 o
  -2   5   5      754.26      763.56     19.99 o
  -1   5   5      338.07      349.94      6.73 o
   0   5   5      192.22      165.30      4.37 o
   1   5   5      105.11      111.83      4.14 o
   2   5   5      359.19      348.84      6.87 o
   3   5   5       57.72       53.80      3.28 o
   4   5   5       38.87       46.78      5.38 o
   5   5   5        7.18        5.83      3.28 o
   6   5   5       55.46       56.34      6.95 o
   7   5   5        0.58        0.10      4.47 o
   8   5   5       56.69       54.71     10.35 o
  -9   6   5       19.88       30.22      9.29 o
  -8   6   5        1.44        6.64      5.66 o
  -7   6   5      157.96      179.50     17.93 o
  -6   6   5       30.63       40.07     11.04 o
  -5   6   5      145.55      169.50     12.85 o
  -4   6   5       78.77       57.92      6.21 o
  -3   6   5      506.28      503.51     12.04 o
  -2   6   5      419.53      410.25      7.70 o
  -1   6   5      498.95      529.68      8.74 o
   0   6   5       90.46       88.19      4.47 o
   1   6   5      892.86      968.89     11.29 o
   2   6   5        0.15        1.11      1.55 o
   3   6   5     1147.71     1183.02     15.57 o
   4   6   5       33.05       28.25      4.64 o
   5   6   5      596.22      586.20     25.82 o
   6   6   5       20.10       24.37      5.98 o
   7   6   5      118.77      135.82     10.83 o
   8   6   5        0.01       -8.37      8.37 o
  -9   7   5        1.88        3.59      7.89 o
  -8   7   5        3.10       11.63      5.96 o
  -7   7   5        0.67       -3.54      5.75 o
  -6   7   5       12.74       16.26      6.71 o
  -5   7   5        0.47        0.31      3.88 o
  -4   7   5      128.83      144.81      9.76 o
  -3   7   5       44.93       58.39      8.88 o
  -2   7   5       89.68       85.38      5.41 o
  -1   7   5        0.97        3.11      1.68 o
   0   7   5      434.13      414.04      9.90 o
   1   7   5        0.26       -1.45      1.45 o
   2   7   5      196.99      190.91      8.82 o
   3   7   5        0.00        3.32      2.36 o
   4   7   5       98.83      103.74      7.68 o
   5   7   5       17.83       15.46      4.42 o
   6   7   5       12.92       14.05      4.97 o
   7   7   5       13.10       17.05      6.01 o
  -9   8   5        0.26       -8.03      8.03 o
  -8   8   5       27.83       18.65      6.78 o
  -7   8   5       21.23       13.89      9.85 o
  -6   8   5      118.69      120.53     14.20 o
  -5   8   5      127.71      137.95     17.16 o
  -4   8   5       45.91       49.95      6.94 o
  -3   8   5       72.07       95.46      8.70 o
  -2   8   5        7.71       14.34      3.45 o
  -1   8   5       54.76       56.63      3.84 o
   0   8   5        9.15       10.61      3.37 o
   1   8   5        3.01        2.20      1.94 o
   2   8   5       45.40       39.65      3.30 o
   3   8   5       42.29       43.03      5.96 o
   4   8   5       94.65      103.91      7.75 o
   5   8   5       41.12       34.20      6.73 o
   6   8   5        2.94        1.39      4.23 o
   7   8   5       77.09       95.87      9.56 o
  -8   9   5        3.92       -4.23      5.10 o
  -7   9   5        0.24        6.17      5.47 o
  -6   9   5        0.49       -4.17      4.17 o
  -5   9   5       18.37       11.80      4.81 o
  -4   9   5       18.04       16.43      5.36 o
  -3   9   5      177.50      235.17     18.70 o
  -2   9   5      353.43      341.87      8.34 o
  -1   9   5      135.51      155.12      5.91 o
   0   9   5      190.29      195.43      6.67 o
   1   9   5        2.51        2.48      2.05 o
   2   9   5      557.45      553.16      9.91 o
   3   9   5      391.31      376.21     10.06 o
   4   9   5        0.25       -0.10      3.38 o
   5   9   5        3.30        3.20      4.02 o
   6   9   5       15.29       14.58      5.01 o
   7   9   5        1.56        2.28      4.85 o
  -8  10   5       47.99       28.46      9.73 o
  -7  10   5      105.01      100.21     17.98 o
  -6  10   5       63.97       73.21      8.44 o
  -5  10   5      297.15      295.78     15.52 o
  -4  10   5      348.65      355.08     25.39 o
  -3  10   5      131.90      131.48     10.60 o
  -2  10   5       16.65        6.28      3.55 o
  -1  10   5       40.13       42.52      3.88 o
   0  10   5       49.35       61.43      5.12 o
   1  10   5        1.53        4.01      2.38 o
   2  10   5       26.36       23.99      3.44 o
   3  10   5      184.28      197.93      7.87 o
   4  10   5      392.66      373.28     23.70 o
   5  10   5       27.84       32.29      5.83 o
   6  10   5        0.56        1.98      4.00 o
   7  10   5       52.21       55.66     23.04 o
  -8  11   5        0.06        4.25      6.71 o
  -7  11   5        3.20        2.44      5.32 o
  -6  11   5      110.49      112.82     12.92 o
  -5  11   5       49.50       51.82      8.43 o
  -4  11   5       18.59        6.28      5.19 o
  -3  11   5        6.74       15.41      5.41 o
  -2  11   5      169.45      183.85     11.90 o
  -1  11   5       41.00       52.96      6.15 o
   0  11   5      618.64      634.62     13.39 o
   1  11   5      351.43      354.51     10.48 o
   2  11   5      140.35      139.40      6.08 o
   3  11   5      127.51      116.80      7.13 o
   4  11   5        0.25       -0.11      3.30 o
   5  11   5       17.08       14.36      4.47 o
   6  11   5        1.36        4.29      4.69 o
  -7  12   5        8.80       14.50      7.63 o
  -6  12   5       30.74       30.42      9.45 o
  -5  12   5        0.80        0.85      4.45 o
  -4  12   5        1.16       -1.36      4.86 o
  -3  12   5        0.01        1.79      4.89 o
  -2  12   5        3.83        3.21      3.16 o
  -1  12   5      160.10      185.03     11.07 o
   0  12   5       39.11       43.91      8.72 o
   1  12   5       11.25       13.13      3.64 o
   2  12   5       34.01       45.77      4.44 o
   3  12   5       18.43       18.57      3.86 o
   4  12   5        0.96        3.08      4.05 o
   5  12   5       97.98       86.38      9.84 o
   6  12   5       58.24       55.47      8.00 o
  -7  13   5        0.89       -1.51      6.30 o
  -6  13   5        6.80       -2.18      5.12 o
  -5  13   5       18.78       20.79      6.11 o
  -4  13   5       67.50       52.72      9.66 o
  -3  13   5       44.01       30.79      7.22 o
  -2  13   5       15.59        8.53      6.86 o
  -1  13   5        0.16        0.95      5.04 o
   0  13   5      409.78      436.01     13.62 o
   1  13   5        0.02        5.45      2.78 o
   2  13   5       24.11       25.52      3.85 o
   3  13   5       23.57       28.53      4.49 o
   4  13   5       11.86       13.79      4.65 o
   5  13   5        4.74        0.89      4.80 o
  -6  14   5        8.58       17.07      6.51 o
  -5  14   5      103.26      114.97     10.69 o
  -4  14   5        0.31       -3.93      4.99 o
  -3  14   5       46.61       56.08     17.35 o
  -2  14   5        0.95       13.14     10.59 o
  -1  14   5       12.91        5.29      4.32 o
   0  14   5       25.74       40.22      6.06 o
   1  14   5       43.37       47.09      7.80 o
   2  14   5       42.58       54.33      6.23 o
   3  14   5       24.02       32.87      5.34 o
   4  14   5       47.14       64.83      7.52 o
   5  14   5       53.55       53.46      8.14 o
  -6  15   5        1.61       -1.04      6.02 o
  -5  15   5        0.15        6.41      6.77 o
  -4  15   5        7.32       21.57     14.68 o
  -3  15   5       41.28       49.72     12.09 o
  -2  15   5       67.45      108.61     15.13 o
  -1  15   5       62.05       74.69     13.91 o
   0  15   5       22.94       12.63      4.60 o
   1  15   5       13.89       16.21      3.87 o
   2  15   5       78.04       84.51     10.36 o
   3  15   5       18.73       19.27      4.79 o
   4  15   5       46.29       58.78      8.51 o
  -5  16   5        3.95       -7.46      9.16 o
  -4  16   5       26.75       31.05     11.92 o
  -3  16   5       29.61       43.65     15.72 o
  -2  16   5        8.59       14.37      8.89 o
  -1  16   5        1.20        9.67      4.93 o
   0  16   5        1.17       -2.80      4.53 o
   1  16   5        7.05       10.42      4.64 o
   2  16   5        0.94        5.68      4.68 o
   3  16   5       14.48       17.64      8.36 o
   4  16   5       16.78       14.16      6.39 o
  -4  17   5       15.20       17.21     11.26 o
  -3  17   5       33.49       73.63     35.74 o
  -2  17   5       27.92       44.11     12.50 o
  -1  17   5       51.26       85.53     10.74 o
   0  17   5       92.20       84.84      7.79 o
   1  17   5       44.46       43.46      7.89 o
   2  17   5       10.44       13.22      5.86 o
   3  17   5       13.69       15.96     13.39 o
  -3  18   5        2.77       19.76     10.12 o
  -2  18   5       11.80       26.89     12.56 o
  -1  18   5        3.16        9.66      5.68 o
   0  18   5        0.00        5.47      6.45 o
   1  18   5       60.91       57.20      6.63 o
  -8   0   6       96.72       95.63     18.01 o
  -6   0   6      175.23      184.10     20.32 o
  -4   0   6       71.11       86.63      8.06 o
  -2   0   6     9390.26     8981.13    106.15 o
   0   0   6      638.84      669.96     15.58 o
   2   0   6       19.11       26.56      3.43 o
   4   0   6        0.60        5.76      3.68 o
   6   0   6       94.32       78.58     10.07 o
   8   0   6      145.75      204.30     32.08 o
  -9   1   6       32.39       14.97     11.69 o
  -8   1   6        3.27        1.88      5.48 o
  -7   1   6       28.09       21.86      7.01 o
  -6   1   6        0.23       -0.42      4.28 o
  -5   1   6       31.21       33.13      6.88 o
  -4   1   6       44.81       49.51      5.80 o
  -3   1   6      314.62      275.14      8.20 o
  -2   1   6     3748.59     3877.05     30.36 o
  -1   1   6        4.41        5.92      1.56 o
   0   1   6      176.00      173.84      6.02 o
   1   1   6      174.63      171.45      5.58 o
   2   1   6      996.55      976.89     11.55 o
   3   1   6      403.55      405.86      7.75 o
   4   1   6       23.77       23.05      3.64 o
   5   1   6       15.84       18.99      5.04 o
   6   1   6       20.45       16.43      4.04 o
   7   1   6       27.83       39.25      6.22 o
   8   1   6        0.61       -8.44      8.44 o
  -9   2   6       51.92       39.10     14.13 o
  -8   2   6        1.20       -4.83     10.48 o
  -7   2   6       62.31       49.71     24.60 o
  -6   2   6        3.15       -1.61      4.17 o
  -5   2   6        0.21        5.39      3.50 o
  -4   2   6      146.76      163.83     12.69 o
  -3   2   6       10.43        3.62      6.14 o
  -2   2   6        1.03       -1.76      1.76 o
  -1   2   6        0.04       -1.02      1.39 o
   0   2   6      190.53      195.66      4.52 o
   1   2   6        1.88        1.56      1.22 o
   2   2   6       59.62       67.24      3.64 o
   3   2   6        5.05        6.11      1.86 o
   4   2   6       35.42       39.18      4.29 o
   5   2   6      274.04      286.49      9.89 o
   6   2   6       47.22       41.75      5.86 o
   7   2   6        0.39        1.79      4.08 o
   8   2   6        5.16        4.07      7.10 o
  -9   3   6        0.40        5.08     10.35 o
  -8   3   6      138.04      126.92     21.44 o
  -7   3   6       75.04       74.04     10.93 o
  -6   3   6       10.32       -0.02      4.00 o
  -5   3   6       91.46       89.85      8.11 o
  -4   3   6        7.88       10.29      4.99 o
  -3   3   6       43.87       42.92      5.49 o
  -2   3   6      337.36      331.49      8.79 o
  -1   3   6      122.81      130.18      3.86 o
   0   3   6       13.57       13.29      1.80 o
   1   3   6      387.57      379.64      7.07 o
   2   3   6       49.90       47.24      3.05 o
   3   3   6      161.95      143.03      5.04 o
   4   3   6        4.89        2.60      2.48 o
   5   3   6      592.23      601.54     14.74 o
   6   3   6        4.06        5.09      3.84 o
   7   3   6       14.22       14.41      5.14 o
  -9   4   6        0.82        8.35      7.53 o
  -8   4   6       10.20        4.23      9.49 o
  -7   4   6       23.35       14.22      9.10 o
  -6   4   6        4.08        2.94      4.10 o
  -5   4   6       49.86       53.13      6.78 o
  -4   4   6      310.54      357.39     14.90 o
  -3   4   6       70.97       66.33      5.28 o
  -2   4   6        0.24       -0.14      2.02 o
  -1   4   6        5.56        5.32      1.64 o
   0   4   6      200.23      199.55      4.81 o
   1   4   6       76.71       82.16      4.33 o
   2   4   6       91.18      103.91      4.58 o
   3   4   6      196.16      202.68      5.80 o
   4   4   6      877.23      889.16     16.80 o
   5   4   6      100.13      101.16      7.70 o
   6   4   6       20.36       16.60      4.52 o
   7   4   6        2.99       -3.33      4.66 o
  -9   5   6      120.31      122.96     16.65 o
  -8   5   6        4.49        9.38      9.79 o
  -7   5   6       23.74       25.08      8.15 o
  -6   5   6       50.93       56.27      9.82 o
  -5   5   6      267.03      306.20     13.16 o
  -4   5   6       29.32       31.11      5.26 o
  -3   5   6        8.88        9.99      3.83 o
  -2   5   6        0.38        1.55      2.19 o
  -1   5   6      517.90      542.28      9.02 o
   0   5   6        1.88        0.40      1.38 o
   1   5   6        1.17        1.74      1.56 o
   2   5   6      481.45      497.42      8.75 o
   3   5   6      566.03      560.28      9.86 o
   4   5   6      188.89      191.62      7.81 o
   5   5   6      187.31      205.43     10.13 o
   6   5   6        9.28        6.24      4.82 o
   7   5   6       42.42       45.29      8.46 o
  -9   6   6        4.90        5.87      7.30 o
  -8   6   6       34.49       31.14     13.75 o
  -7   6   6        0.37       -5.76      5.76 o
  -6   6   6       82.78       79.40     17.30 o
  -5   6   6       82.54       97.70     17.08 o
  -4   6   6      290.10      301.72     12.61 o
  -3   6   6        8.98       10.11      3.27 o
  -2   6   6      199.76      213.48     10.91 o
  -1   6   6       11.05        9.75      2.33 o
   0   6   6      135.03      131.83      4.60 o
   1   6   6        0.01       -0.91      1.52 o
   2   6   6       38.11       37.86      4.28 o
   3   6   6       54.51       53.68      4.38 o
   4   6   6       41.60       32.23      5.10 o
   5   6   6        7.72        5.15      4.20 o
   6   6   6       20.08       20.47      5.78 o
   7   6   6        8.90        7.98      5.59 o
  -9   7   6        7.76       18.25      9.09 o
  -8   7   6       17.24       20.32      8.74 o
  -7   7   6       85.29      110.79     14.64 o
  -6   7   6       10.70       16.92      7.33 o
  -5   7   6       14.94       10.02     10.11 o
  -4   7   6        9.01        6.74      4.68 o
  -3   7   6       89.57       97.67      6.88 o
  -2   7   6       12.74       20.76      2.93 o
  -1   7   6       24.45       25.43      4.49 o
   0   7   6       54.82       58.57      4.07 o
   1   7   6      343.59      333.62      7.95 o
   2   7   6       24.97       26.59      3.42 o
   3   7   6       22.14       22.16      3.55 o
   4   7   6      106.47       95.69      7.86 o
   5   7   6      189.64      205.62     14.71 o
   6   7   6       15.38       12.86      5.63 o
   7   7   6       21.01       23.89      6.56 o
  -8   8   6        0.09        1.28      7.17 o
  -7   8   6       25.03       31.31     20.10 o
  -6   8   6       10.71       12.00      6.99 o
  -5   8   6        2.08        1.36      5.74 o
  -4   8   6        5.05        3.96      5.30 o
  -3   8   6      102.18      109.23     10.45 o
  -2   8   6      543.34      559.10     10.75 o
  -1   8   6      235.92      269.63      7.97 o
   0   8   6      136.39      142.24      5.91 o
   1   8   6      224.85      239.56      7.74 o
   2   8   6       75.66       81.05      5.55 o
   3   8   6      190.73      198.19     10.02 o
   4   8   6       32.25       28.20      5.21 o
   5   8   6        0.01        0.39      3.97 o
   6   8   6      197.77      240.42     13.45 o
   7   8   6        9.25       13.98      8.03 o
  -8   9   6        1.19       -2.18      5.71 o
  -7   9   6        0.84       -0.95      6.45 o
  -6   9   6       14.12       23.43      8.20 o
  -5   9   6        0.11        1.02      6.00 o
  -4   9   6      121.02      144.25     11.50 o
  -3   9   6      354.95      368.41     14.67 o
  -2   9   6       19.62       19.64      3.13 o
  -1   9   6        0.63        4.26      2.45 o
   0   9   6       15.71       16.38      4.36 o
   1   9   6       92.20       88.03      6.34 o
   2   9   6        0.87        1.85      2.35 o
   3   9   6      249.01      277.16     10.99 o
   4   9   6       36.20       40.82      5.99 o
   5   9   6       12.40       18.94      5.38 o
   6   9   6       27.31       36.88      8.17 o
  -8  10   6        0.90        2.54      6.24 o
  -7  10   6        0.06        8.08      5.94 o
  -6  10   6       13.02       13.33      8.20 o
  -5  10   6       91.96       92.53     13.04 o
  -4  10   6        6.55        3.04      5.32 o
  -3  10   6       47.61       43.52      7.52 o
  -2  10   6      258.35      232.18      8.76 o
  -1  10   6        1.01        4.36      2.52 o
   0  10   6       19.51       22.60      4.11 o
   1  10   6        7.69        5.10      2.78 o
   2  10   6        4.67        7.88      2.49 o
   3  10   6      142.43      143.47      7.83 o
   4  10   6       12.29       10.26      4.32 o
   5  10   6        6.78        8.25      4.72 o
   6  10   6        0.28        4.59      5.01 o
  -7  11   6       55.23       56.77     20.41 o
  -6  11   6        0.30       -0.28      6.53 o
  -5  11   6        3.36       -2.87      5.89 o
  -4  11   6       74.75       62.00      8.80 o
  -3  11   6        0.02       -2.62      5.67 o
  -2  11   6        0.98       -3.68      4.23 o
  -1  11   6       22.78       16.77      4.21 o
   0  11   6      515.10      514.26     14.47 o
   1  11   6       76.60       77.79      7.80 o
   2  11   6       26.54       27.92      3.78 o
   3  11   6      163.27      152.89      7.74 o
   4  11   6       75.05       75.39      7.18 o
   5  11   6       44.58       53.95      6.65 o
   6  11   6        8.66        8.28      5.06 o
  -7  12   6        5.63        4.98      6.04 o
  -6  12   6       13.04       17.80      6.90 o
  -5  12   6        0.08        3.09      6.26 o
  -4  12   6      470.39      465.68     19.31 o
  -3  12   6        3.19        1.90      5.44 o
  -2  12   6      144.80      146.68     15.33 o
  -1  12   6       22.33       30.10      5.56 o
   0  12   6      396.03      391.87     12.68 o
   1  12   6        2.06       -0.62      2.96 o
   2  12   6       19.36       10.43      5.04 o
   3  12   6        7.66        7.99      3.55 o
   4  12   6       33.32       38.61      5.68 o
   5  12   6        0.49        1.52      4.39 o
  -7  13   6        7.92       -7.26     10.36 o
  -6  13   6       48.00       64.12     13.61 o
  -5  13   6        0.18       -3.25      4.95 o
  -4  13   6       14.02       13.16      6.37 o
  -3  13   6        3.96        9.28      7.27 o
  -2  13   6       36.58       26.62     17.53 o
  -1  13   6       43.60       49.02      9.94 o
   0  13   6      203.48      200.21     12.15 o
   1  13   6        4.98        6.94      3.70 o
   2  13   6       56.96       67.09      6.66 o
   3  13   6        3.21        5.33      4.11 o
   4  13   6       11.82       21.44      4.75 o
   5  13   6       54.54       64.71      8.28 o
  -6  14   6        0.33        4.57      6.87 o
  -5  14   6        0.10       -3.30      5.13 o
  -4  14   6        0.25       -0.22      5.90 o
  -3  14   6       23.96       29.83      9.47 o
  -2  14   6       19.48       22.22      9.22 o
  -1  14   6       23.49       28.34      5.97 o
   0  14   6        0.97        3.46      4.37 o
   1  14   6       10.14       11.87      5.42 o
   2  14   6        2.48        0.84      3.71 o
   3  14   6       16.46       19.74      6.88 o
   4  14   6        0.84        1.61      4.15 o
  -5  15   6       34.30       33.72      9.49 o
  -4  15   6        0.09        6.93     10.44 o
  -3  15   6        1.61        4.84     10.93 o
  -2  15   6       30.37       37.77     16.61 o
  -1  15   6       21.47       23.93      6.00 o
   0  15   6       26.72       39.29      7.24 o
   1  15   6       26.57       20.73      4.42 o
   2  15   6       38.11       47.87      8.24 o
   3  15   6       76.93       85.11      8.25 o
   4  15   6       10.32       20.48      5.96 o
  -4  16   6        8.34        5.59      9.08 o
  -3  16   6       51.27       60.45     12.75 o
  -2  16   6       19.06       36.31     10.60 o
  -1  16   6       19.08       27.19     10.38 o
   0  16   6        0.83        4.93      4.73 o
   1  16   6        4.33        6.86      3.87 o
   2  16   6        1.65        0.41      4.62 o
   3  16   6        5.37        5.05      5.60 o
  -3  17   6        5.71       -8.85     24.12 o
  -2  17   6        7.30       20.74     15.89 o
  -1  17   6        4.97       -0.58      4.80 o
   0  17   6       33.97       35.13      7.30 o
   1  17   6       31.16       33.88      5.68 o
   2  17   6        9.42       23.67      7.61 o
  -1  18   6        3.91       38.35     11.06 o
  -7   0   7       45.49       29.49     11.95 o
  -5   0   7        0.00        1.38      6.57 o
  -3   0   7      200.54      214.84     11.45 o
  -1   0   7      897.14      931.60     30.09 o
   1   0   7     1322.93     1309.41     23.53 o
   3   0   7      299.40      306.34     10.49 o
   5   0   7       94.49      105.87     11.54 o
   7   0   7        6.93       19.95      7.21 o
  -9   1   7       10.65        7.73      7.45 o
  -8   1   7        5.77        3.50      6.17 o
  -7   1   7        6.81       -0.49      5.39 o
  -6   1   7      150.69      147.91     13.74 o
  -5   1   7        0.06        6.48      5.72 o
  -4   1   7      280.43      322.34     12.17 o
  -3   1   7       32.86       29.90      6.63 o
  -2   1   7      114.65      103.68      9.37 o
  -1   1   7       75.77       79.00      6.06 o
   0   1   7       48.06       44.32      3.14 o
   1   1   7      246.55      251.35      5.82 o
   2   1   7       25.97       36.34      3.12 o
   3   1   7       37.86       45.20      4.92 o
   4   1   7       73.58       66.81      6.30 o
   5   1   7        3.72        2.81      3.25 o
   6   1   7      131.01      146.20      8.81 o
   7   1   7        1.20        2.71      4.74 o
  -9   2   7       23.61       41.09     15.24 o
  -8   2   7       35.36       30.79      9.39 o
  -7   2   7        1.17        0.18      5.44 o
  -6   2   7        7.06        6.06      5.38 o
  -5   2   7      101.49       67.97      9.64 o
  -4   2   7       55.31       57.86      6.81 o
  -3   2   7        3.79        0.83      3.01 o
  -2   2   7      639.68      637.81     15.41 o
  -1   2   7       30.82       24.91      2.95 o
   0   2   7       65.21       69.16      3.72 o
   1   2   7      100.66       89.20      4.21 o
   2   2   7       26.25       27.53      2.90 o
   3   2   7      118.76      118.81      5.04 o
   4   2   7       31.47       38.43      3.85 o
   5   2   7       97.23      110.73      7.16 o
   6   2   7        8.90        6.14      4.31 o
   7   2   7       33.94       41.20      6.69 o
  -9   3   7        2.72       19.81     13.39 o
  -8   3   7        0.41       -6.19      8.01 o
  -7   3   7        3.30        3.07      5.81 o
  -6   3   7        0.65        1.73      5.06 o
  -5   3   7        0.00        6.77      4.18 o
  -4   3   7       89.17       90.88     11.47 o
  -3   3   7       59.79       61.27     11.77 o
  -2   3   7       91.68       73.54      9.02 o
  -1   3   7       47.81       47.25      3.34 o
   0   3   7       14.91       19.47      2.48 o
   1   3   7       13.22       13.71      2.18 o
   2   3   7        0.08        0.06      1.43 o
   3   3   7       15.11       14.22      2.47 o
   4   3   7        0.89        2.57      2.40 o
   5   3   7      148.11      145.14      9.07 o
   6   3   7        4.56        8.22      4.28 o
   7   3   7       15.24       18.53      5.79 o
  -9   4   7        5.92        3.43     11.19 o
  -8   4   7        0.71        0.38      8.56 o
  -7   4   7       31.54       68.27     17.01 o
  -6   4   7       18.69        7.74      8.13 o
  -5   4   7        6.46        7.82      4.25 o
  -4   4   7       15.94       16.25      4.63 o
  -3   4   7       57.51       51.30      6.36 o
  -2   4   7      195.37      194.21     10.02 o
  -1   4   7      174.88      183.51      7.20 o
   0   4   7        0.83        2.55      1.72 o
   1   4   7      185.90      187.51      5.66 o
   2   4   7      107.24      123.09      5.23 o
   3   4   7      199.59      205.63      6.38 o
   4   4   7       79.45       72.44      5.56 o
   5   4   7       38.21       21.84      4.72 o
   6   4   7        1.99       -1.15      3.96 o
   7   4   7        0.08        2.11      4.72 o
  -9   5   7       11.14       11.58     12.20 o
  -8   5   7       46.83       71.00     17.76 o
  -7   5   7        3.27        7.68      9.63 o
  -6   5   7      110.67      111.04     10.39 o
  -5   5   7       69.26       67.39      8.05 o
  -4   5   7      139.20      144.84     10.20 o
  -3   5   7        6.25        8.70      3.90 o
  -2   5   7       11.80        6.28      2.80 o
  -1   5   7       66.28       65.07      4.49 o
   0   5   7       32.97       40.81      3.23 o
   1   5   7       61.13       60.65      3.85 o
   2   5   7      179.55      185.73      6.34 o
   3   5   7       13.85       11.96      3.01 o
   4   5   7      401.27      402.24     10.75 o
   5   5   7        4.09       -0.86      3.38 o
   6   5   7       84.96      101.06      8.71 o
   7   5   7        0.46       -2.08      5.75 o
  -8   6   7        5.73        3.06      9.08 o
  -7   6   7        5.21       11.74      6.88 o
  -6   6   7       16.70        2.32     11.31 o
  -5   6   7        0.44       -3.98      3.98 o
  -4   6   7       54.74       73.65      8.76 o
  -3   6   7       79.70       74.34      8.64 o
  -2   6   7        2.61        3.86      2.83 o
  -1   6   7       10.16       11.32      3.30 o
   0   6   7        8.96        8.24      2.34 o
   1   6   7      349.51      317.59      7.20 o
   2   6   7        7.68        4.96      2.27 o
   3   6   7       98.95      103.16      7.37 o
   4   6   7      151.14      164.31      9.99 o
   5   6   7       40.81       32.06      5.35 o
   6   6   7       17.47       14.04      6.40 o
   7   6   7        0.04        4.68      7.83 o
  -8   7   7       42.77       74.98     19.04 o
  -7   7   7        0.23        2.05      7.03 o
  -6   7   7       85.58       98.30     13.83 o
  -5   7   7       18.31       14.56      7.16 o
  -4   7   7       39.07       53.62      7.04 o
  -3   7   7        0.05       -2.99      2.99 o
  -2   7   7       28.92       36.50      4.82 o
  -1   7   7      393.55      380.12      9.49 o
   0   7   7        0.95       -0.52      2.20 o
   1   7   7       34.51       33.75      3.28 o
   2   7   7      545.60      576.24     11.31 o
   3   7   7       10.07        8.07      3.09 o
   4   7   7       91.37       86.90      7.99 o
   5   7   7        0.11        3.08      4.24 o
   6   7   7       38.06       45.36      7.41 o
  -8   8   7        5.87        3.72      7.91 o
  -7   8   7       16.95       11.46      8.88 o
  -6   8   7        1.98        0.38      6.80 o
  -5   8   7       17.31        8.33      9.47 o
  -4   8   7        0.19        0.94      5.54 o
  -3   8   7        4.85        2.76      4.26 o
  -2   8   7       34.46       32.06      4.64 o
  -1   8   7      161.15      175.70      9.61 o
   0   8   7        0.07        3.25      2.35 o
   1   8   7       73.99       72.42      5.75 o
   2   8   7       53.57       50.75      4.78 o
   3   8   7      148.30      154.52      7.97 o
   4   8   7       13.57        5.65      4.03 o
   5   8   7        4.96        2.67      4.65 o
   6   8   7        9.85       16.50      6.24 o
  -8   9   7       13.65        5.45      8.98 o
  -7   9   7       26.21       22.26      9.62 o
  -6   9   7        9.32       -4.19      6.28 o
  -5   9   7       22.91       15.83      8.13 o
  -4   9   7       14.56       10.51      9.13 o
  -3   9   7        0.03        0.58      5.54 o
  -2   9   7      118.57      116.94      8.08 o
  -1   9   7        0.07        1.14      2.46 o
   0   9   7        0.41       -1.12      2.99 o
   1   9   7       10.51       11.34      3.62 o
   2   9   7      144.61      140.96      7.33 o
   3   9   7       76.34       86.53      6.55 o
   4   9   7        6.07       -3.82      3.82 o
   5   9   7        1.68        0.72      4.76 o
   6   9   7       16.62       16.39      5.65 o
  -7  10   7      105.71      105.87     16.14 o
  -6  10   7        4.24        5.43      8.08 o
  -5  10   7        0.00       -2.00      6.00 o
  -4  10   7       35.33       37.22      9.17 o
  -3  10   7      115.77      120.56     10.78 o
  -2  10   7        2.99        5.29      3.36 o
  -1  10   7       24.98       27.37      4.27 o
   0  10   7       84.76       80.37      6.80 o
   1  10   7       88.59       81.14      7.23 o
   2  10   7       20.67       23.42      3.77 o
   3  10   7       66.04       63.12      5.90 o
   4  10   7        2.06        3.45      3.71 o
   5  10   7        0.44        5.11      5.01 o
   6  10   7        1.53       10.76     12.16 o
  -7  11   7        0.94       -5.01     11.27 o
  -6  11   7       16.44        9.70      8.82 o
  -5  11   7        1.71        9.04      7.53 o
  -4  11   7      365.10      362.56     33.84 o
  -3  11   7       60.17       84.42     11.40 o
  -2  11   7        0.63        7.84      5.15 o
  -1  11   7        0.05        2.81      2.80 o
   0  11   7        8.22        9.03      3.75 o
   1  11   7       26.07       12.82      4.22 o
   2  11   7       16.04       23.01      4.55 o
   3  11   7        0.09        1.38      3.34 o
   4  11   7       34.88       42.70      5.77 o
   5  11   7        8.71        4.78      5.18 o
  -7  12   7       27.50       22.34      8.28 o
  -6  12   7        0.05       -6.57      6.57 o
  -5  12   7       35.19       18.13      8.64 o
  -4  12   7        5.88        4.79      6.71 o
  -3  12   7       17.58        9.44      7.18 o
  -2  12   7       12.44       20.55     17.38 o
  -1  12   7      230.69      204.48     11.47 o
   0  12   7       19.47       23.32      4.86 o
   1  12   7      156.30      162.80     12.74 o
   2  12   7        0.95        0.71      3.65 o
   3  12   7       53.93       60.28      7.63 o
   4  12   7       38.34       50.69      5.81 o
   5  12   7       12.34       10.64      5.55 o
  -6  13   7       24.63       16.87      8.11 o
  -5  13   7       19.59       18.73      8.98 o
  -4  13   7        1.86       10.69      7.57 o
  -3  13   7        3.75       -0.35      7.55 o
  -2  13   7       23.81       22.43     17.61 o
  -1  13   7       34.90       35.61      6.49 o
   0  13   7        0.04        3.78      4.45 o
   1  13   7       46.39       35.17      5.87 o
   2  13   7       10.93       10.73      4.44 o
   3  13   7        8.41        4.69      4.09 o
   4  13   7       32.27       29.29      5.89 o
  -5  14   7        0.19        2.52      8.07 o
  -4  14   7       12.11       20.45     16.30 o
  -3  14   7        5.05        6.58      9.03 o
  -2  14   7        0.08        2.53      6.69 o
  -1  14   7        5.29        0.18      4.25 o
   0  14   7        2.72        5.53      5.17 o
   1  14   7       25.01       24.40      6.00 o
   2  14   7       80.06       90.99      8.84 o
   3  14   7        3.16        2.02      4.17 o
   4  14   7        0.56        7.57      5.13 o
  -5  15   7        4.98       19.33     16.10 o
  -4  15   7        0.66       -4.74     12.21 o
  -3  15   7        4.61       12.60      8.94 o
  -2  15   7        1.88        7.41      8.35 o
  -1  15   7        5.91        6.09      4.70 o
   0  15   7        5.74       10.75      5.04 o
   1  15   7        0.04        2.44      3.54 o
   2  15   7       42.19       54.47      7.51 o
   3  15   7       37.91       53.86      7.85 o
  -4  16   7       31.46       34.86     23.97 o
  -3  16   7       17.33       33.18     14.73 o
  -2  16   7        7.26        5.89     18.32 o
  -1  16   7        6.33        6.00      6.82 o
   0  16   7       57.90       63.52     12.39 o
   1  16   7       30.70       31.06      5.73 o
   2  16   7        3.43       14.15      5.99 o
  -2  17   7        7.92        4.41      8.16 o
  -1  17   7       18.61       23.27     10.74 o
   0  17   7        4.22       11.71      6.37 o
  -8   0   8        5.31        0.77      9.49 o
  -6   0   8       14.05       30.29     10.60 o
  -4   0   8      496.73      512.81     29.06 o
  -2   0   8      100.19      113.79      9.93 o
   0   0   8       38.44       47.26      7.13 o
   2   0   8      111.67      104.25      7.13 o
   4   0   8        7.53        7.33      3.70 o
   6   0   8       49.49       38.86     10.91 o
  -9   1   8       10.92        7.63      8.02 o
  -8   1   8        0.24       10.58      7.07 o
  -7   1   8        4.87        4.18      6.71 o
  -6   1   8        6.98        3.41      9.05 o
  -5   1   8       61.78       72.37     15.79 o
  -4   1   8       49.84       50.67     17.30 o
  -3   1   8      501.05      508.16     16.08 o
  -2   1   8       15.00       10.94      3.10 o
  -1   1   8      116.20      113.19      9.03 o
   0   1   8       10.91       13.53      2.70 o
   1   1   8      375.11      377.85      8.86 o
   2   1   8       41.01       33.88      3.17 o
   3   1   8        0.18        1.77      2.02 o
   4   1   8       40.09       40.17      4.53 o
   5   1   8       55.28       56.00      5.61 o
   6   1   8        8.12       10.58      4.80 o
  -9   2   8       21.47       10.75     11.14 o
  -8   2   8       55.50       66.86     12.25 o
  -7   2   8        2.26        3.93      6.18 o
  -6   2   8       97.61       86.04     13.98 o
  -5   2   8        5.90        2.85      4.73 o
  -4   2   8      238.03      255.15     12.36 o
  -3   2   8      186.44      191.08     18.61 o
  -2   2   8        4.85        0.66      3.04 o
  -1   2   8       41.59       41.19      4.77 o
   0   2   8        2.49        2.23      1.94 o
   1   2   8      201.75      225.27      6.81 o
   2   2   8       34.66       34.04      4.02 o
   3   2   8      277.59      285.64      8.66 o
   4   2   8      249.35      277.30      8.55 o
   5   2   8        6.69        2.68      3.61 o
   6   2   8       16.20       21.63      5.21 o
  -8   3   8        4.66        6.55      9.25 o
  -7   3   8        3.08        2.54     12.99 o
  -6   3   8       20.02       16.78      6.93 o
  -5   3   8        1.31       -2.30      4.78 o
  -4   3   8       10.89        9.06      4.65 o
  -3   3   8       75.96       71.98      7.58 o
  -2   3   8        2.37        0.87      3.67 o
  -1   3   8      438.89      441.11     12.00 o
   0   3   8        1.25       -0.87      1.69 o
   1   3   8        1.07        0.84      1.93 o
   2   3   8        1.05        3.91      2.03 o
   3   3   8       16.05       12.42      2.58 o
   4   3   8        3.83        1.12      2.30 o
   5   3   8       10.15        6.78      3.94 o
   6   3   8        0.01        1.95      4.57 o
  -8   4   8       10.60       10.33     11.80 o
  -7   4   8       40.86       33.48      8.70 o
  -6   4   8        3.65        1.68      5.37 o
  -5   4   8       65.91       58.59      8.06 o
  -4   4   8        9.37       14.72      4.75 o
  -3   4   8        9.60        3.47      4.01 o
  -2   4   8       26.30       37.89      6.66 o
  -1   4   8       57.16       54.47      4.99 o
   0   4   8       33.35       37.06      3.75 o
   1   4   8       84.97       86.76      5.53 o
   2   4   8        0.36        1.21      2.07 o
   3   4   8        6.80        3.91      2.56 o
   4   4   8        0.02        2.50      2.71 o
   5   4   8        4.43        4.39      3.97 o
   6   4   8       73.79       76.64      9.23 o
  -8   5   8       11.01       12.72     11.57 o
  -7   5   8        3.37       -2.11      9.28 o
  -6   5   8        2.07       -0.48      5.63 o
  -5   5   8       19.28       10.09      5.51 o
  -4   5   8        8.11        6.33      6.92 o
  -3   5   8       87.43      100.76      9.03 o
  -2   5   8       19.53       31.28      9.99 o
  -1   5   8       64.69       69.40      7.05 o
   0   5   8        3.58        6.90      2.37 o
   1   5   8       38.13       35.83      3.80 o
   2   5   8        3.93        2.56      2.25 o
   3   5   8        0.00        1.30      2.67 o
   4   5   8       21.22       21.81      4.91 o
   5   5   8       23.94       24.23      5.31 o
   6   5   8        0.28        0.68      4.29 o
  -8   6   8       23.10       23.83     14.75 o
  -7   6   8        4.33       17.43     11.34 o
  -6   6   8       20.01       16.23      7.34 o
  -5   6   8       26.30       24.18      6.09 o
  -4   6   8       56.06       57.18      7.61 o
  -3   6   8      147.78      151.03     10.65 o
  -2   6   8      193.91      207.59     18.09 o
  -1   6   8       40.35       42.42      4.66 o
   0   6   8      370.62      390.23     13.57 o
   1   6   8        0.74       -0.11      2.71 o
   2   6   8      639.29      628.23     20.32 o
   3   6   8       17.63       12.15      3.35 o
   4   6   8      206.84      231.30      9.48 o
   5   6   8       13.08       12.23      4.61 o
   6   6   8       72.21       81.41     10.69 o
  -8   7   8        1.02       -0.98      9.87 o
  -7   7   8        0.26       -2.06      9.33 o
  -6   7   8        0.31        2.20      6.85 o
  -5   7   8       41.37       44.44     15.24 o
  -4   7   8        0.24       -2.47      4.05 o
  -3   7   8       38.13       35.10      6.23 o
  -2   7   8       10.29       13.36      4.75 o
  -1   7   8       36.61       40.29      6.24 o
   0   7   8       16.23       25.19      3.77 o
   1   7   8       74.16       76.38      6.89 o
   2   7   8       35.20       32.83      4.34 o
   3   7   8       10.93        5.43      3.00 o
   4   7   8       20.26       17.81      4.09 o
   5   7   8       21.86       25.91      6.38 o
   6   7   8        5.16       -1.11      5.26 o
  -8   8   8        2.27        6.17     10.28 o
  -7   8   8       29.55       25.37     11.08 o
  -6   8   8       13.81       21.65      9.04 o
  -5   8   8       27.43       14.76      8.06 o
  -4   8   8       12.91        3.53      6.31 o
  -3   8   8       12.13       13.10      4.96 o
  -2   8   8       13.27       14.25      4.65 o
  -1   8   8        3.98        4.20      3.11 o
   0   8   8        0.24        0.68      2.37 o
   1   8   8       49.06       49.27      6.35 o
   2   8   8       65.57       61.87      5.96 o
   3   8   8       46.88       42.48      8.01 o
   4   8   8       27.00       24.44      4.70 o
   5   8   8        0.34        4.70      4.81 o
  -7   9   8        4.30        8.57      8.37 o
  -6   9   8       13.88       17.88      8.89 o
  -5   9   8        1.81        4.73      7.69 o
  -4   9   8      103.68      104.40     13.56 o
  -3   9   8       68.67       63.82      8.09 o
  -2   9   8       20.68       20.83      5.43 o
  -1   9   8       48.42       59.46      6.77 o
   0   9   8        2.02        4.98      3.36 o
   1   9   8      106.96      117.96      8.31 o
   2   9   8       55.61       53.42      6.48 o
   3   9   8       14.26       21.62      4.62 o
   4   9   8        2.58       -0.96      3.73 o
   5   9   8       19.15       13.69      6.55 o
  -7  10   8        4.03        7.35      9.59 o
  -6  10   8       68.15       77.89     14.30 o
  -5  10   8      102.32      119.73     15.78 o
  -4  10   8       21.81       15.34      7.91 o
  -3  10   8        1.38        1.49      6.56 o
  -2  10   8        3.22       -3.57      3.57 o
  -1  10   8       14.52       19.13      4.28 o
   0  10   8        0.92        1.80      3.31 o
   1  10   8       18.55        9.83      4.14 o
   2  10   8      118.40      104.34      8.80 o
   3  10   8      149.92      155.75     13.37 o
   4  10   8        4.10        2.76      4.00 o
   5  10   8        1.44        3.20      5.15 o
  -7  11   8       40.08       25.02     11.53 o
  -6  11   8        1.93       -0.49      7.70 o
  -5  11   8       18.75        2.99      7.76 o
  -4  11   8        1.92        0.54      6.72 o
  -3  11   8       63.47       69.82     11.92 o
  -2  11   8        3.63       -1.38      6.59 o
  -1  11   8      133.68      147.86     10.68 o
   0  11   8       58.24       65.97      9.06 o
   1  11   8       42.61       42.64      5.90 o
   2  11   8       24.78       25.27      5.79 o
   3  11   8       17.98       22.18      5.11 o
   4  11   8        1.42        6.07      4.43 o
  -6  12   8        7.99       -4.48      8.05 o
  -5  12   8        0.08       -2.35      7.75 o
  -4  12   8        7.08       -4.67      7.11 o
  -3  12   8        0.06        1.99      7.31 o
  -2  12   8       94.50      125.70     15.01 o
  -1  12   8        0.46        9.87      5.79 o
   0  12   8       25.48       25.84      5.16 o
   1  12   8        1.64        2.65      3.65 o
   2  12   8        2.84        1.80      3.92 o
   3  12   8        0.07        5.65      4.61 o
   4  12   8       51.08       50.58      6.51 o
  -5  13   8       20.11       20.01     11.88 o
  -4  13   8        6.53        1.89      7.54 o
  -3  13   8        1.60        5.97     12.98 o
  -2  13   8        2.21        0.90      7.53 o
  -1  13   8      157.80      166.45     12.85 o
   0  13   8        1.66        5.65      3.81 o
   1  13   8        3.59        6.16      4.46 o
   2  13   8        3.53       10.89      4.45 o
   3  13   8        8.49        2.99      4.64 o
  -5  14   8        0.25       -0.67      8.52 o
  -4  14   8       13.34       15.32     14.56 o
  -3  14   8        5.61       -2.01     10.73 o
  -2  14   8       12.02       16.75      8.82 o
  -1  14   8        0.36       -0.69      8.84 o
   0  14   8       13.16       10.45      5.67 o
   1  14   8       39.14       53.23      7.38 o
   2  14   8       12.50       16.62      5.55 o
   3  14   8       24.02       41.09      8.20 o
  -4  15   8       11.60       24.20     15.32 o
  -3  15   8        4.79       13.15     13.58 o
  -2  15   8        5.89       20.48      9.99 o
  -1  15   8       24.86       17.67      7.70 o
   0  15   8        9.20        8.58      5.75 o
   1  15   8       18.19       12.95      7.95 o
   2  15   8        3.89       10.58      5.34 o
  -2  16   8        0.38       11.81      9.95 o
  -1  16   8        5.10       18.40      9.59 o
   0  16   8        1.53       -1.10      5.06 o
  -7   0   9       21.99       31.24     13.45 o
  -5   0   9       25.09       24.25     10.97 o
  -3   0   9      569.89      614.08     33.31 o
  -1   0   9      147.37      139.65     11.99 o
   1   0   9       24.98       26.12      5.10 o
   3   0   9        0.03       -1.52      3.04 o
   5   0   9       26.64       22.50      8.24 o
  -8   1   9        0.12        0.50      6.09 o
  -7   1   9        0.25        3.06      6.30 o
  -6   1   9        2.23        0.33      5.98 o
  -5   1   9       18.77        7.73     10.25 o
  -4   1   9       92.56       85.35     12.31 o
  -3   1   9      916.28      907.18     30.62 o
  -2   1   9        0.07       -3.07      3.07 o
  -1   1   9        1.28        1.82      2.58 o
   0   1   9       32.14       34.28      5.27 o
   1   1   9      284.86      253.40      9.27 o
   2   1   9       86.22       78.58      6.01 o
   3   1   9       29.89       32.00      3.60 o
   4   1   9        3.59        1.76      2.85 o
   5   1   9        1.27       -3.23      3.55 o
   6   1   9        2.81        7.61      4.81 o
  -8   2   9       10.59        8.74      8.09 o
  -7   2   9        1.23        1.28      6.08 o
  -6   2   9        2.82        5.68      6.30 o
  -5   2   9       18.87        7.71     10.29 o
  -4   2   9        0.72       -2.28      5.07 o
  -3   2   9       70.19       78.92      8.23 o
  -2   2   9        4.06        4.75      3.49 o
  -1   2   9       12.88       11.01      4.24 o
   0   2   9        1.95        5.55      2.49 o
   1   2   9        0.01        2.93      3.07 o
   2   2   9        0.14        2.21      2.41 o
   3   2   9        2.40       -0.45      2.28 o
   4   2   9       50.14       52.85      4.69 o
   5   2   9       22.62       22.76      5.43 o
   6   2   9        0.01        1.03      4.36 o
  -8   3   9       20.67       15.29      8.92 o
  -7   3   9        0.00       -4.79      6.72 o
  -6   3   9       37.47       27.83      8.06 o
  -5   3   9        0.26        0.23      5.43 o
  -4   3   9       13.06        4.97      6.02 o
  -3   3   9       65.34       70.56      7.99 o
  -2   3   9       55.23       55.75      7.01 o
  -1   3   9        0.13        1.76      3.06 o
   0   3   9       97.35      103.43      6.45 o
   1   3   9       35.61       29.38      3.70 o
   2   3   9       87.63       73.27      6.25 o
   3   3   9       12.78       11.94      3.10 o
   4   3   9      282.28      301.30     10.97 o
   5   3   9        2.50       -1.39      3.39 o
   6   3   9        5.79       -1.91      4.86 o
  -8   4   9        1.08       -9.70      9.70 o
  -7   4   9        0.00       -2.72      6.30 o
  -6   4   9        0.01        0.47      6.28 o
  -5   4   9       39.07       41.26      8.79 o
  -4   4   9        1.96        2.09      4.48 o
  -3   4   9       15.49       22.20      5.63 o
  -2   4   9        8.04        3.66      3.66 o
  -1   4   9       38.19       29.95      5.73 o
   0   4   9        2.32       -1.46      2.47 o
   1   4   9       12.05        7.93      2.84 o
   2   4   9      121.11      121.32      7.00 o
   3   4   9      240.12      289.18      9.44 o
   4   4   9       19.52       23.43      4.44 o
   5   4   9       10.60       14.74      4.42 o
   6   4   9        3.91       -9.21      9.34 o
  -8   5   9        0.30       -3.39     10.67 o
  -7   5   9        5.34       -1.75      8.90 o
  -6   5   9       66.77       59.09     10.81 o
  -5   5   9        7.43       15.40      6.14 o
  -4   5   9        6.97        9.63      4.76 o
  -3   5   9        0.31        0.12      3.96 o
  -2   5   9       93.52      103.84      9.43 o
  -1   5   9        1.39        4.59      2.77 o
   0   5   9        4.96        6.18      3.21 o
   1   5   9      145.17      158.02      8.16 o
   2   5   9       45.77       45.33      4.81 o
   3   5   9      120.16      136.63      8.06 o
   4   5   9       42.66       35.49      4.85 o
   5   5   9        6.49        0.63      4.54 o
  -8   6   9        0.90        5.00     11.78 o
  -7   6   9       23.67        6.38     10.56 o
  -6   6   9        4.37       -5.79      9.17 o
  -5   6   9       43.13       48.70      7.89 o
  -4   6   9        0.00        6.40      5.05 o
  -3   6   9       31.28       24.95      5.78 o
  -2   6   9       11.43        9.54      4.66 o
  -1   6   9        3.17       -1.27      2.81 o
   0   6   9        9.77        3.57      3.22 o
   1   6   9        2.41        1.62      2.59 o
   2   6   9       46.78       49.02      5.55 o
   3   6   9       61.88       63.03      6.08 o
   4   6   9        7.92        5.72      3.45 o
   5   6   9       24.39       24.76      5.84 o
  -7   7   9        0.28       21.17     13.36 o
  -6   7   9        0.01        6.90      7.08 o
  -5   7   9        0.08        2.39      7.20 o
  -4   7   9       31.82       16.94     11.25 o
  -3   7   9        8.05        9.67      5.04 o
  -2   7   9        9.91        7.25      4.65 o
  -1   7   9        4.29        1.31      4.43 o
   0   7   9       30.81       28.17      4.28 o
   1   7   9       42.43       25.53      4.85 o
   2   7   9        1.60        0.33      3.10 o
   3   7   9       35.12       23.64      4.57 o
   4   7   9       42.79       42.30      5.72 o
   5   7   9       22.89       29.58      7.09 o
  -7   8   9        1.00       -8.17      9.75 o
  -6   8   9        0.66        8.76      8.16 o
  -5   8   9        1.08       -1.27      6.38 o
  -4   8   9        3.24        2.30      5.01 o
  -3   8   9       99.88      105.60     10.36 o
  -2   8   9       47.81       39.37      6.85 o
  -1   8   9       20.83       37.54      5.40 o
   0   8   9       69.99       72.39      6.02 o
   1   8   9       13.55       15.79      5.10 o
   2   8   9       44.52       42.41      5.56 o
   3   8   9       21.56       16.34      5.00 o
   4   8   9        1.62        2.59      4.50 o
   5   8   9       61.38       70.73      9.13 o
  -7   9   9        3.90        0.85      8.64 o
  -6   9   9        0.33        1.54      8.36 o
  -5   9   9       30.66       25.49      8.73 o
  -4   9   9      109.48       79.88     29.79 o
  -3   9   9        2.91        2.29      5.02 o
  -2   9   9        0.56        2.40      4.45 o
  -1   9   9        2.15        6.65      3.19 o
   0   9   9       49.19       46.77      5.97 o
   1   9   9        0.03       -2.17      3.42 o
   2   9   9      125.81      124.43     10.52 o
   3   9   9        2.57       -2.14      3.97 o
   4   9   9        3.21        2.41      4.73 o
  -6  10   9       20.63       10.81     14.87 o
  -5  10   9        9.92        5.99      7.72 o
  -4  10   9       23.92       29.03     15.03 o
  -3  10   9       33.53       19.89      8.01 o
  -2  10   9        1.43       -1.11      4.46 o
  -1  10   9       23.34       21.47      5.70 o
   0  10   9        0.44        0.08      5.91 o
   1  10   9        0.95       -0.97      3.56 o
   2  10   9       48.54       56.47      6.96 o
   3  10   9        9.92        8.26      4.87 o
   4  10   9        4.88       -3.50      4.30 o
  -6  11   9        9.03       -0.88      8.86 o
  -5  11   9       42.72       37.88     13.47 o
  -4  11   9        4.34       10.84      7.66 o
  -3  11   9        3.52        0.27      6.64 o
  -2  11   9        2.26        2.60     10.66 o
  -1  11   9      172.65      166.22     14.78 o
   0  11   9       18.50       23.35      5.05 o
   1  11   9       12.88       19.50      8.40 o
   2  11   9       36.18       29.70      9.75 o
   3  11   9       28.36       22.04      5.94 o
  -5  12   9       63.56       51.28     13.07 o
  -4  12   9        3.27        6.76      8.76 o
  -3  12   9       17.89       20.94     13.26 o
  -2  12   9        1.36       -9.30      9.30 o
  -1  12   9       29.39       23.47      5.65 o
   0  12   9        1.36        8.64      4.04 o
   1  12   9        1.32       -0.29      4.13 o
   2  12   9        2.01        4.28      4.36 o
   3  12   9       16.06       16.50      5.95 o
  -5  13   9       10.60       18.46     12.19 o
  -4  13   9        2.77       -1.08     12.65 o
  -3  13   9       20.49        5.80     11.66 o
  -2  13   9       16.81        2.75     11.45 o
  -1  13   9      108.21       76.15      9.93 o
   0  13   9        1.08        2.54      4.33 o
   1  13   9       17.79       25.66      5.89 o
   2  13   9        0.89        3.73      4.67 o
  -4  14   9        2.47        5.11     14.29 o
  -3  14   9        9.28      -10.64     10.64 o
  -2  14   9        2.20        5.37     12.77 o
  -1  14   9        0.10        8.25     11.73 o
   0  14   9        7.71        5.86      5.25 o
   1  14   9        0.33        2.58      5.28 o
  -2  15   9        6.17       -1.70     10.85 o
  -1  15   9       11.47       19.63      9.67 o
   0  15   9        5.61        7.34      5.97 o
  -8   0  10        3.83        4.11     11.81 o
  -6   0  10        1.25        2.26      9.26 o
  -4   0  10       36.82       37.55     12.63 o
  -2   0  10      145.84      117.90     18.85 o
   0   0  10      411.40      356.05     25.13 o
   2   0  10       28.94       29.61      7.20 o
   4   0  10       44.82       45.89      6.60 o
  -8   1  10        2.94       -2.16      7.88 o
  -7   1  10       13.88       10.51     10.12 o
  -6   1  10        1.08        4.88      7.01 o
  -5   1  10       26.53       25.01      8.06 o
  -4   1  10        0.61       -0.11      5.79 o
  -3   1  10        3.94        5.29      6.89 o
  -2   1  10        0.12       -1.70      3.74 o
  -1   1  10        7.06       12.47      3.90 o
   0   1  10       22.04       20.53      4.54 o
   1   1  10       14.71       22.11      4.03 o
   2   1  10        3.59       -1.42      2.64 o
   3   1  10        7.32        5.23      2.74 o
   4   1  10        1.24       -1.69      2.69 o
   5   1  10       36.36       29.05      4.51 o
  -8   2  10        4.06        2.53     11.67 o
  -7   2  10        3.77        1.76      7.33 o
  -6   2  10       26.61       27.34      9.29 o
  -5   2  10       40.13       37.77      9.63 o
  -4   2  10        0.93        3.88      5.97 o
  -3   2  10      119.93      103.07     14.11 o
  -2   2  10        5.38       14.49      7.47 o
  -1   2  10       11.63        0.52      3.68 o
   0   2  10        0.01       -3.02      3.08 o
   1   2  10        7.21        9.20      3.22 o
   2   2  10       14.16       10.68      3.48 o
   3   2  10       14.68        8.45      3.48 o
   4   2  10       35.06       26.72      4.05 o
   5   2  10       11.08       11.26      5.68 o
  -8   3  10        0.01       -7.53      7.53 o
  -7   3  10        0.13       -2.10      6.83 o
  -6   3  10        0.60        2.51     11.97 o
  -5   3  10        8.17       10.21      7.06 o
  -4   3  10        4.58        7.95      6.77 o
  -3   3  10       24.87       24.57      5.91 o
  -2   3  10       15.38       19.75      5.39 o
  -1   3  10        0.10       -3.26      3.26 o
   0   3  10        0.01       -0.85      3.34 o
   1   3  10        1.01        1.75      2.67 o
   2   3  10        1.27       -0.76      2.82 o
   3   3  10        8.45        8.50      4.27 o
   4   3  10       29.85       33.74      5.52 o
   5   3  10        0.30       -0.38      3.19 o
  -7   4  10        7.78       -1.90      7.51 o
  -6   4  10        7.43        9.17      6.91 o
  -5   4  10        0.19       -0.18      6.32 o
  -4   4  10       33.79       21.14     10.77 o
  -3   4  10       21.57       19.35      5.62 o
  -2   4  10       28.07       23.40      7.85 o
  -1   4  10        0.01        2.43      3.94 o
   0   4  10       38.99       34.64      8.60 o
   1   4  10       18.63       17.99      3.97 o
   2   4  10       66.86       58.90      7.35 o
   3   4  10       58.85       53.94      6.23 o
   4   4  10        0.07       -0.76      3.56 o
   5   4  10        0.05        0.26      3.85 o
  -7   5  10        8.21       -6.24      9.98 o
  -6   5  10       12.75       11.72      9.03 o
  -5   5  10       20.07       23.12      8.49 o
  -4   5  10        0.03       -2.11      4.99 o
  -3   5  10        1.76        1.67      4.65 o
  -2   5  10       13.42       10.06      5.18 o
  -1   5  10        7.07       -0.42      4.44 o
   0   5  10       22.24       14.32      4.12 o
   1   5  10       85.33      102.35      8.07 o
   2   5  10        3.78        5.91      3.00 o
   3   5  10       74.40       79.06      7.53 o
   4   5  10        0.00        0.10      3.79 o
   5   5  10       31.29       -4.28     10.43 o
  -7   6  10        2.31       14.10     12.95 o
  -6   6  10        0.62       -2.58      9.82 o
  -5   6  10        7.13       -5.50      7.08 o
  -4   6  10        6.36        4.22      5.18 o
  -3   6  10        2.62        2.68      5.01 o
  -2   6  10        8.71       13.98      5.24 o
  -1   6  10        1.02       -0.25      4.42 o
   0   6  10       18.04       16.15      4.52 o
   1   6  10        7.46        3.38      3.57 o
   2   6  10        5.13        4.22      3.26 o
   3   6  10       61.97       57.94      6.65 o
   4   6  10       11.95       10.48      4.65 o
  -7   7  10       14.22       11.62     12.89 o
  -6   7  10        8.80       -3.28      9.56 o
  -5   7  10        0.46       -4.95      4.95 o
  -4   7  10        3.28        6.16      5.56 o
  -3   7  10        7.04        8.73      6.28 o
  -2   7  10       50.91       46.01     10.46 o
  -1   7  10        0.94        2.12      3.24 o
   0   7  10       35.14       41.94      5.60 o
   1   7  10      127.15      132.76     14.28 o
   2   7  10        2.27        2.07      3.94 o
   3   7  10       52.63       55.20      6.77 o
   4   7  10        0.56       -1.83      3.90 o
  -6   8  10        1.90        2.16     10.17 o
  -5   8  10        0.00       -5.92      6.60 o
  -4   8  10        0.80        1.28      5.44 o
  -3   8  10        9.63        9.09      5.43 o
  -2   8  10       65.36       66.33     14.31 o
  -1   8  10        0.67        1.24      3.47 o
   0   8  10       25.22       18.03      5.32 o
   1   8  10       46.40       59.77      7.89 o
   2   8  10       35.82       36.99      5.80 o
   3   8  10        1.77        0.94      3.76 o
   4   8  10        0.11       -0.38      4.44 o
  -6   9  10        4.14        9.35      9.69 o
  -5   9  10        1.39       -5.04      7.41 o
  -4   9  10        3.40       -5.62      5.62 o
  -3   9  10       12.23        8.86      5.63 o
  -2   9  10        3.40       -1.36      4.91 o
  -1   9  10        0.07        0.99      3.71 o
   0   9  10        8.35       11.14      4.60 o
   1   9  10       32.65       31.46      6.41 o
   2   9  10       18.06       18.63      6.08 o
   3   9  10        5.72        6.14      4.77 o
  -6  10  10        3.09       -8.06      8.06 o
  -5  10  10       23.75       10.54      8.44 o
  -4  10  10       17.43       10.42      8.76 o
  -3  10  10        0.10        3.77     10.82 o
  -2  10  10        1.68       -1.26      5.24 o
  -1  10  10       24.32       20.93      5.61 o
   0  10  10       13.31       15.00      6.97 o
   1  10  10        0.30        1.75      4.26 o
   2  10  10        4.00        6.21      4.31 o
   3  10  10        0.02        0.59      4.64 o
  -5  11  10       50.35       56.95     19.65 o
  -4  11  10        9.26        3.14      8.78 o
  -3  11  10        0.01       -3.39      7.41 o
  -2  11  10        2.54       -1.45     10.76 o
  -1  11  10        3.59        6.15      4.77 o
   0  11  10        1.40        4.13      4.13 o
   1  11  10        9.04       13.56      5.52 o
   2  11  10        0.64        1.40      4.35 o
  -4  12  10        5.47       11.89      9.22 o
  -3  12  10        3.61       -4.77     10.43 o
  -2  12  10       59.39       65.54     18.42 o
  -1  12  10        3.13        3.20     10.82 o
   0  12  10       35.67       38.68      7.05 o
   1  12  10        0.02        2.46      4.51 o
   2  12  10        8.82       12.73      5.38 o
  -3  13  10        1.21        8.31     14.32 o
  -2  13  10        2.94        0.31     11.91 o
  -1  13  10        1.18        4.66     11.18 o
   0  13  10        7.22       10.65      5.71 o
   1  13  10        0.05        3.78     11.11 o
  -7   0  11        0.40       -7.66     10.40 o
  -5   0  11      139.95      130.80     23.37 o
  -3   0  11       38.06       31.44     12.92 o
  -1   0  11       13.04       10.24      8.56 o
   1   0  11       24.07       25.75      8.33 o
   3   0  11        0.16        2.26      4.00 o
  -7   1  11        3.96        5.98     10.01 o
  -6   1  11        9.13        8.91      7.94 o
  -5   1  11        0.57       -4.80      6.22 o
  -4   1  11       94.59      130.62     15.27 o
  -3   1  11        0.14        1.96      8.68 o
  -2   1  11       27.45       25.58      8.22 o
  -1   1  11        3.44        6.05      4.93 o
   0   1  11       45.23       35.31      6.02 o
   1   1  11        3.30       -2.39      3.43 o
   2   1  11        1.54        0.09      2.81 o
   3   1  11        3.80        1.62      3.24 o
   4   1  11       14.14       12.67      3.83 o
  -7   2  11        5.98        3.20      9.70 o
  -6   2  11        3.37       20.00      9.16 o
  -5   2  11       40.65       21.11     11.89 o
  -4   2  11       13.98       11.02      7.61 o
  -3   2  11        0.87        8.72      8.60 o
  -2   2  11       14.84       13.19      7.00 o
  -1   2  11        0.72        2.39      4.42 o
   0   2  11       53.42       50.82      7.91 o
   1   2  11        3.47       -1.99      4.03 o
   2   2  11       97.22      104.32      7.83 o
   3   2  11       56.30       49.04      7.96 o
   4   2  11        8.56        6.28      3.97 o
  -7   3  11        8.08        0.80     11.26 o
  -6   3  11        4.15        4.04      7.43 o
  -5   3  11       16.05       11.41     10.85 o
  -4   3  11       29.09       28.66      8.91 o
  -3   3  11        0.34       -0.56      5.90 o
  -2   3  11       19.70       24.64      6.40 o
  -1   3  11        0.78        0.04      4.22 o
   0   3  11        0.01        2.84      4.33 o
   1   3  11        0.07       -2.96      2.96 o
   2   3  11        0.15       -3.86      3.86 o
   3   3  11        1.18        3.70      3.68 o
   4   3  11        0.73        5.30      4.64 o
  -7   4  11        0.55        9.84      9.02 o
  -6   4  11        7.65        7.25      7.79 o
  -5   4  11        1.73        2.30      6.83 o
  -4   4  11        5.56       -0.16      5.97 o
  -3   4  11        7.45        6.10      5.24 o
  -2   4  11       14.73        8.56      5.39 o
  -1   4  11        5.41        6.53      4.95 o
   0   4  11       16.91       12.71      6.33 o
   1   4  11        0.06        3.57      4.30 o
   2   4  11        0.00       -3.14      3.17 o
   3   4  11        0.92        2.64      3.97 o
   4   4  11        0.32       -3.65      4.22 o
  -6   5  11        8.84        7.47      7.21 o
  -5   5  11        2.71        1.88      7.09 o
  -4   5  11        2.17       -2.47      6.51 o
  -3   5  11        1.30       -2.15      5.07 o
  -2   5  11       12.38       14.57      5.97 o
  -1   5  11        4.05        1.08      4.57 o
   0   5  11        0.76        6.50      3.88 o
   1   5  11       33.18       32.29      5.50 o
   2   5  11        2.09        1.61      3.55 o
   3   5  11       20.62       18.71      5.14 o
  -6   6  11        4.58        9.18      8.72 o
  -5   6  11        1.75        2.33      7.08 o
  -4   6  11       32.17       25.92      7.31 o
  -3   6  11       40.08       30.40      7.35 o
  -2   6  11        6.06        6.13      5.46 o
  -1   6  11       87.04       95.04     10.28 o
   0   6  11        0.46       -1.40      3.54 o
   1   6  11      164.52      160.66     10.32 o
   2   6  11        4.48        4.64      5.85 o
   3   6  11       35.45       48.69     10.49 o
  -6   7  11        9.91       19.31     14.20 o
  -5   7  11        0.04        4.08      7.42 o
  -4   7  11       10.58       16.22      6.53 o
  -3   7  11       10.32       14.21      6.25 o
  -2   7  11        0.02        5.56      5.38 o
  -1   7  11       18.72       18.35      6.55 o
   0   7  11       21.17       17.30      6.14 o
   1   7  11       67.86       69.99      9.13 o
   2   7  11        0.39       -3.55      3.79 o
   3   7  11        9.36        1.28      5.06 o
  -6   8  11        6.10       -7.80     11.39 o
  -5   8  11        0.49       -2.21      7.40 o
  -4   8  11        4.89        3.35      6.08 o
  -3   8  11        1.42       -4.94      4.94 o
  -2   8  11        0.31        8.75      5.70 o
  -1   8  11        0.12       -4.06      4.78 o
   0   8  11       14.11       21.39      5.69 o
   1   8  11       25.58       16.25      5.89 o
   2   8  11        9.70        8.38      5.09 o
   3   8  11        7.44        3.74      5.45 o
  -5   9  11       31.48       26.89     10.63 o
  -4   9  11        5.17        0.93      7.24 o
  -3   9  11        1.24        2.30      5.71 o
  -2   9  11        5.59        9.05      7.61 o
  -1   9  11        1.05       -5.87      5.87 o
   0   9  11        4.58        5.90      4.64 o
   1   9  11        0.48        1.50      4.67 o
   2   9  11       11.12       17.77      5.74 o
  -4  10  11        0.00       -2.38     10.83 o
  -3  10  11        0.58       -1.90      5.58 o
  -2  10  11        1.95        5.48      8.09 o
  -1  10  11        0.77        3.80      6.71 o
   0  10  11        4.33        1.67      4.40 o
   1  10  11       24.17       34.21      7.07 o
  -4  11  11       11.79       -1.04     11.60 o
  -3  11  11        0.23        1.98     11.02 o
  -2  11  11       23.66        6.81      7.69 o
  -1  11  11        1.88        1.86      7.08 o
   0  11  11        5.12        7.87      5.06 o
   1  11  11        3.91        7.54      7.15 o
  -2  12  11        1.09        4.68     11.19 o
  -1  12  11       10.10       -1.79      6.78 o
  -6   0  12        2.03        4.83     11.42 o
  -4   0  12        9.19        4.97     10.38 o
  -2   0  12       13.19       28.65     13.32 o
   0   0  12       29.43       31.19     12.54 o
   2   0  12        2.81        1.38      6.23 o
  -6   1  12        8.10       10.73     12.28 o
  -5   1  12       17.02       31.42     10.77 o
  -4   1  12      135.21      117.56     16.29 o
  -3   1  12        0.01        2.60      7.71 o
  -2   1  12        3.76        4.90      6.29 o
  -1   1  12        3.44       10.49      9.38 o
   0   1  12       44.45       33.04      9.47 o
   1   1  12        8.02        5.60      4.38 o
   2   1  12       16.00       13.09      5.70 o
   3   1  12        7.81        3.03      4.35 o
  -6   2  12        2.23       10.00      8.18 o
  -5   2  12        3.48        0.73      6.95 o
  -4   2  12       37.86       31.24     11.69 o
  -3   2  12        3.69        5.43      7.45 o
  -2   2  12        0.45       -4.01      6.54 o
  -1   2  12        4.13       -0.98      4.75 o
   0   2  12        4.79        5.00      5.23 o
   1   2  12        0.05        3.23      4.34 o
   2   2  12        0.41        0.84      3.73 o
   3   2  12        1.21        5.14      3.61 o
  -6   3  12        0.43        7.77      7.79 o
  -5   3  12        3.12       -0.99      7.62 o
  -4   3  12        4.22        8.08      8.08 o
  -3   3  12        8.68        3.58      7.58 o
  -2   3  12        0.09        2.27      7.12 o
  -1   3  12        9.61       10.57      5.88 o
   0   3  12        6.41        5.06      5.20 o
   1   3  12       26.86       15.66      6.97 o
   2   3  12        9.91       10.59      4.21 o
   3   3  12       66.67       70.69      7.48 o
  -6   4  12        1.20        9.29      8.93 o
  -5   4  12        0.42        0.88      7.67 o
  -4   4  12       15.83       10.24      7.92 o
  -3   4  12        2.11        5.52      7.54 o
  -2   4  12        5.81        7.06      5.96 o
  -1   4  12        0.18        3.55      5.16 o
   0   4  12        1.41        4.07      5.63 o
   1   4  12       25.35       17.19      7.94 o
   2   4  12       27.22       25.46      5.76 o
  -5   5  12        0.96        4.58      8.41 o
  -4   5  12        0.44       -0.99      7.65 o
  -3   5  12        8.18       10.28      7.59 o
  -2   5  12        0.00        0.99      5.47 o
  -1   5  12        3.91        3.92      8.03 o
   0   5  12       27.44       22.41      6.66 o
   1   5  12        0.74        0.05      4.12 o
   2   5  12       30.60       26.17      6.75 o
  -5   6  12        0.35        5.83      8.15 o
  -4   6  12        2.30       -4.97      6.61 o
  -3   6  12        3.06        3.17      9.25 o
  -2   6  12        0.78       -2.52      5.00 o
  -1   6  12        1.62       -4.48      4.83 o
   0   6  12       12.82        9.44      6.28 o
   1   6  12       10.69       16.08      5.83 o
   2   6  12       37.54       48.30      8.28 o
  -5   7  12        6.39       -6.82      8.04 o
  -4   7  12        2.55       -4.21      6.57 o
  -3   7  12        2.00        4.79      5.90 o
  -2   7  12        0.00        4.43      6.12 o
  -1   7  12        0.02       -4.98      4.98 o
   0   7  12       13.52       10.28      5.20 o
   1   7  12        0.02        3.99      5.51 o
  -4   8  12       10.01       10.80      6.91 o
  -3   8  12        8.80        3.53      6.37 o
  -2   8  12        0.98        3.38      5.98 o
  -1   8  12       12.15        7.11      5.91 o
   0   8  12        0.06       -2.51      4.46 o
   1   8  12        5.99       14.80      5.78 o
  -3   9  12        0.25        0.56      6.53 o
  -2   9  12        0.54        3.49      5.97 o
  -1   9  12       12.15       15.89      8.25 o
   0   9  12        0.00       -2.11      4.76 o
  -5   0  13        3.69       12.24     14.65 o
  -3   0  13       12.83       10.89     12.06 o
  -1   0  13       77.04       58.29     16.93 o
   1   0  13        0.04       -6.36      6.43 o
  -5   1  13        0.14       10.24      8.69 o
  -4   1  13        0.41       -1.74     13.06 o
  -3   1  13        0.34       -5.31      7.23 o
  -2   1  13        0.86        2.49      7.91 o
  -1   1  13        0.00       15.12     10.08 o
   0   1  13        2.91        3.65      7.56 o
   1   1  13        1.05        4.04      5.76 o
  -4   2  13       22.65       15.34     11.85 o
  -3   2  13        0.78        1.84      8.35 o
  -2   2  13        0.49        9.27      8.86 o
  -1   2  13        2.05        2.64      7.11 o
   0   2  13        0.91        6.94      5.96 o
   1   2  13        1.20       -3.17      5.29 o
  -4   3  13        7.02        3.16      8.70 o
  -3   3  13        3.88        0.58      7.95 o
  -2   3  13        0.00        1.32      7.79 o
  -1   3  13        1.66        8.77      6.44 o
   0   3  13        2.73       -4.93      4.93 o
   1   3  13        0.05       -2.90      6.98 o
  -4   4  13        1.24        1.04      8.54 o
  -3   4  13        3.29        3.65      9.00 o
  -2   4  13        0.19       -1.96      8.57 o
  -1   4  13        5.10       11.20      6.17 o
   0   4  13        1.34       13.76      6.63 o
   1   4  13       13.43        3.11     11.65 o
  -4   5  13        1.66       -7.29      7.29 o
  -3   5  13        0.68        1.00      8.29 o
  -2   5  13        2.02        8.12      6.53 o
  -1   5  13        2.23        2.84      8.27 o
   0   5  13       25.19       35.52      8.73 o
  -3   6  13        8.98        5.69     11.71 o
  -2   6  13        0.00       -2.06      5.75 o
  -1   6  13        2.22        6.34      6.58 o
 
